# Supplementary material for: Adaptation to novel spatially-structured environments is driven by the capsule and alters virulence-associated traits
Source: Nat Commun. 2022 Aug 13;13:4751. doi: 10.1038/s41467-022-32504-9 (PMC9376106; doi:10.1038/s41467-022-32504-9)
Supplement: Supplementary file 4 — Supplementary Data 1 [file 41467_2022_32504_MOESM4_ESM.xlsx]

## Sheet: Evolution experiment layout
Plate_ID	Well	Population_n	Ancestral Background	Capsule Genotype	Population_ID	Environment	Comment
1a	A1	1	Kva342	Cap+	1A1	ASM
1a	A2	2	Kva342	Cap+	1A2	ASM
1a	A3	3	Kva342	Cap+	1A3	ASM
1a	A4	4	Kva342	Cap+	1A4	ASM
1a	A5	5	Kva342	Cap+	1A5	ASM
1a	A6	6	Kva342	Cap+	1A6	ASM
1b	B1	1	KpnBJ1	Cap+	1B1	ASM
1b	B2	2	KpnBJ1	Cap+	1B2	ASM
1b	B3	3	KpnBJ1	Cap+	1B3	ASM
1b	B4	4	KpnBJ1	Cap+	1B4	ASM
1b	B5	5	KpnBJ1	Cap+	1B5	ASM
1b	B6	6	KpnBJ1	Cap+	1B6	ASM
1a	C1	1	KpnNTUH	Cap+	1C1	ASM
1a	C2	2	KpnNTUH	Cap+	1C2	ASM
1a	C3	3	KpnNTUH	Cap+	1C3	ASM
1a	C4	4	KpnNTUH	Cap+	1C4	ASM
1a	C5	5	KpnNTUH	Cap+	1C5	ASM
1a	C6	6	KpnNTUH	Cap+	1C6	ASM
1b	D1	1	Kva342	Cap-	1D1	ASM
1b	D2	2	Kva342	Cap-	1D2	ASM
1b	D3	3	Kva342	Cap-	1D3	ASM
1b	D4	4	Kva342	Cap-	1D4	ASM
1b	D5	5	Kva342	Cap-	1D5	ASM
1b	D6	6	Kva342	Cap-	1D6	ASM
2a	A1	1	KpnBJ1	Cap-	2A1	ASM
2a	A2	2	KpnBJ1	Cap-	2A2	ASM
2a	A3	3	KpnBJ1	Cap-	2A3	ASM
2a	A4	4	KpnBJ1	Cap-	2A4	ASM
2a	A5	5	KpnBJ1	Cap-	2A5	ASM
2a	A6	6	KpnBJ1	Cap-	2A6	ASM
2b	B1	1	KpnNTUH	Cap-	2B1	ASM
2b	B2	2	KpnNTUH	Cap-	2B2	ASM
2b	B3	3	KpnNTUH	Cap-	2B3	ASM
2b	B4	4	KpnNTUH	Cap-	2B4	ASM
2b	B5	5	KpnNTUH	Cap-	2B5	ASM
2b	B6	6	KpnNTUH	Cap-	2B6	ASM
2a	C1	1	Kva342	Cap+	2C1	LB
2a	C2	2	Kva342	Cap+	2C2	LB
2a	C3	3	Kva342	Cap+	2C3	LB
2a	C4	4	Kva342	Cap+	2C4	LB
2a	C5	5	Kva342	Cap+	2C5	LB
2a	C6	6	Kva342	Cap+	2C6	LB
2b	D1	1	KpnBJ1	Cap+	2D1	LB
2b	D2	2	KpnBJ1	Cap+	2D2	LB
2b	D3	3	KpnBJ1	Cap+	2D3	LB
2b	D4	4	KpnBJ1	Cap+	2D4	LB
2b	D5	5	KpnBJ1	Cap+	2D5	LB
2b	D6	6	KpnBJ1	Cap+	2D6	LB
3a	A1	1	KpnNTUH	Cap+	3A1	LB
3a	A2	2	KpnNTUH	Cap+	3A2	LB
3a	A3	3	KpnNTUH	Cap+	3A3	LB
3a	A4	4	KpnNTUH	Cap+	3A4	LB
3a	A5	5	KpnNTUH	Cap+	3A5	LB
3a	A6	6	KpnNTUH	Cap+	3A6	LB
3b	B1	1	Kva342	Cap-	3B1	LB
3b	B2	2	Kva342	Cap-	3B2	LB
3b	B3	3	Kva342	Cap-	3B3	LB
3b	B4	4	Kva342	Cap-	3B4	LB
3b	B5	5	Kva342	Cap-	3B5	LB
3a	B6	6	Kva342	Cap-	3B6	LB
3a	C1	1	KpnBJ1	Cap-	3C1	LB
3a	C2	2	KpnBJ1	Cap-	3C2	LB
3a	C3	3	KpnBJ1	Cap-	3C3	LB
3a	C4	4	KpnBJ1	Cap-	3C4	LB
3a	C5	5	KpnBJ1	Cap-	3C5	LB
3a	C6	6	KpnBJ1	Cap-	3C6	LB
3b	D1	1	KpnNTUH	Cap-	3D1	LB
3b	D2	2	KpnNTUH	Cap-	3D2	LB
3b	D3	3	KpnNTUH	Cap-	3D3	LB
3b	D4	4	KpnNTUH	Cap-	3D4	LB
3b	D5	5	KpnNTUH	Cap-	3D5	LB
3a	D6	6	KpnNTUH	Cap-	3D6	LB
4a	A1	1	Kva342	Cap+	4A1	M02
4a	A2	2	Kva342	Cap+	4A2	M02
4a	A3	3	Kva342	Cap+	4A3	M02
4a	A4	4	Kva342	Cap+	4A4	M02
4a	A5	5	Kva342	Cap+	4A5	M02
4a	A6	6	Kva342	Cap+	4A6	M02
4b	B1	1	KpnBJ1	Cap+	4B1	M02
4b	B2	2	KpnBJ1	Cap+	4B2	M02
4b	B3	3	KpnBJ1	Cap+	4B3	M02
4b	B4	4	KpnBJ1	Cap+	4B4	M02
4b	B5	5	KpnBJ1	Cap+	4B5	M02
4b	B6	6	KpnBJ1	Cap+	4B6	M02
4a	C1	1	KpnNTUH	Cap+	4C1	M02
4a	C2	2	KpnNTUH	Cap+	4C2	M02
4a	C3	3	KpnNTUH	Cap+	4C3	M02
4a	C4	4	KpnNTUH	Cap+	4C4	M02
4a	C5	5	KpnNTUH	Cap+	4C5	M02
4a	C6	6	KpnNTUH	Cap+	4C6	M02
4b	D1	1	Kva342	Cap-	4D1	M02
4b	D2	2	Kva342	Cap-	4D2	M02
4b	D3	3	Kva342	Cap-	4D3	M02
4b	D4	4	Kva342	Cap-	4D4	M02
4b	D5	5	Kva342	Cap-	4D5	M02
4b	D6	6	Kva342	Cap-	4D6	M02
5a	A1	1	KpnBJ1	Cap-	5A1	M02
5a	A2	2	KpnBJ1	Cap-	5A2	M02
5a	A3	3	KpnBJ1	Cap-	5A3	M02
5a	A4	4	KpnBJ1	Cap-	5A4	M02
5a	A5	5	KpnBJ1	Cap-	5A5	M02
5a	A6	6	KpnBJ1	Cap-	5A6	M02
5b	B1	1	KpnNTUH	Cap-	5B1	M02
5b	B2	2	KpnNTUH	Cap-	5B2	M02
5b	B3	3	KpnNTUH	Cap-	5B3	M02
5b	B4	4	KpnNTUH	Cap-	5B4	M02
5b	B5	5	KpnNTUH	Cap-	5B5	M02
5b	B6	6	KpnNTUH	Cap-	5B6	M02
5a	C1	1	Kva342	Cap+	5C1	AUM	Contaminated glycerol stock day 45
5a	C2	2	Kva342	Cap+	5C2	AUM
5a	C3	3	Kva342	Cap+	5C3	AUM
5a	C4	4	Kva342	Cap+	5C4	AUM
5a	C5	5	Kva342	Cap+	5C5	AUM
5a	C6	6	Kva342	Cap+	5C6	AUM
5b	D1	1	KpnBJ1	Cap+	5D1	AUM
5b	D2	2	KpnBJ1	Cap+	5D2	AUM
5b	D3	3	KpnBJ1	Cap+	5D3	AUM
5b	D4	4	KpnBJ1	Cap+	5D4	AUM	Contaminated glycerol stock day 45
5b	D5	5	KpnBJ1	Cap+	5D5	AUM
5b	D6	6	KpnBJ1	Cap+	5D6	AUM	Contaminated glycerol stock day 45
6a	A1	1	KpnNTUH	Cap+	6A1	AUM
6a	A2	2	KpnNTUH	Cap+	6A2	AUM
6a	A3	3	KpnNTUH	Cap+	6A3	AUM
6a	A4	4	KpnNTUH	Cap+	6A4	AUM
6a	A5	5	KpnNTUH	Cap+	6A5	AUM
6a	A6	6	KpnNTUH	Cap+	6A6	AUM
6b	B1	1	Kva342	Cap-	6B1	AUM
6b	B2	2	Kva342	Cap-	6B2	AUM
6b	B3	3	Kva342	Cap-	6B3	AUM
6b	B4	4	Kva342	Cap-	6B4	AUM
6b	B5	5	Kva342	Cap-	6B5	AUM
6b	B6	6	Kva342	Cap-	6B6	AUM
6a	C1	1	KpnBJ1	Cap-	6C1	AUM
6a	C2	2	KpnBJ1	Cap-	6C2	AUM
6a	C3	3	KpnBJ1	Cap-	6C3	AUM
6a	C4	4	KpnBJ1	Cap-	6C4	AUM
6a	C5	5	KpnBJ1	Cap-	6C5	AUM
6a	C6	6	KpnBJ1	Cap-	6C6	AUM
6b	D1	1	KpnNTUH	Cap-	6D1	AUM
6b	D2	2	KpnNTUH	Cap-	6D2	AUM
6b	D3	3	KpnNTUH	Cap-	6D3	AUM
6b	D4	4	KpnNTUH	Cap-	6D4	AUM
6b	D5	5	KpnNTUH	Cap-	6D5	AUM	Contaminated glycerol stock day 100
6b	D6	6	KpnNTUH	Cap-	6D6	AUM
7a	A1	1	Kva342	Cap+	7A1	Soil
7a	A2	2	Kva342	Cap+	7A2	Soil
7a	A3	3	Kva342	Cap+	7A3	Soil
7a	A4	4	Kva342	Cap+	7A4	Soil
7a	A5	5	Kva342	Cap+	7A5	Soil
7a	A6	6	Kva342	Cap+	7A6	Soil
7a	C1	1	KpnNTUH	Cap+	7C1	Soil
7a	C2	2	KpnNTUH	Cap+	7C2	Soil
7a	C3	3	KpnNTUH	Cap+	7C3	Soil
7a	C4	4	KpnNTUH	Cap+	7C4	Soil
7a	C5	5	KpnNTUH	Cap+	7C5	Soil
7a	C6	6	KpnNTUH	Cap+	7C6	Soil
7b	D1	1	Kva342	Cap-	7D1	Soil
7b	D2	2	Kva342	Cap-	7D2	Soil
7b	D3	3	Kva342	Cap-	7D3	Soil
7b	D4	4	Kva342	Cap-	7D4	Soil
7b	D5	5	Kva342	Cap-	7D5	Soil
7b	D6	6	Kva342	Cap-	7D6	Soil
8a	B1	1	KpnNTUH	Cap-	8B1	Soil
8a	B2	2	KpnNTUH	Cap-	8B2	Soil	Lost glycerol stock
8a	B3	3	KpnNTUH	Cap-	8B3	Soil
8a	B4	4	KpnNTUH	Cap-	8B4	Soil
8a	B5	5	KpnNTUH	Cap-	8B5	Soil
8a	B6	6	KpnNTUH	Cap-	8B6	Soil

## Sheet: Mutation_COG
Legend: Genes in which mutations were found and assigned COG categories. Gene deletions encompassing more than one gene and intergenic mutations were eliminated from the dataset, prior to COG assignation.
Environment	Population #	Ancestral Strain	Capsule_Ancestor	ID	Mutation	Annotation	gene	description	mutation_type	Letter	COG	Database_ID
ASM	1	KpnNTUH	Non_cap	2B1	T->A	L116Q (CTG->CAG)	rcsB	Transcriptional regulatory protein RcsB	non-synonymous	TK	COG2197	KpnNTUH_03429
ASM	1	KpnNTUH	Non_cap	2B1	IS_insertion	coding (391/1896 nt)	gspA	General stress protein A	IS_insertion	M	COG1442	KpnNTUH_03281
ASM	1	KpnNTUH	Non_cap	2B1	new_junction	+70bp	mrkD_3	Fimbria adhesin protein	new_junction	N	COG3539	KpnNTUH_04054
ASM	2	KpnNTUH	Non_cap	2B2	(GCGCG)2->1	coding (864-868/1017 nt)	galE	UDP-glucose 4-epimerase	bp_deletion	M	COG1087	KpnNTUH_01536
ASM	2	KpnNTUH	Non_cap	2B2	C->A	H176N (CAT->AAT)	2754	hypothetical protein	non-synonymous	NA	NA	KpnNTUH_02754
ASM	2	KpnNTUH	Non_cap	2B2	C->A	G263C (GGC->TGC)	mrkD_3	Fimbria adhesin protein	non-synonymous	N	COG3539	KpnNTUH_04054
ASM	2	KpnNTUH	Non_cap	2B2	G->A	R5C (CGT->TGT)	arcB	Aerobic respiration control sensor protein ArcB	non-synonymous	T	COG2205	KpnNTUH_04383
ASM	2	KpnNTUH	Non_cap	2B2	A->T	D317V (GAT->GTT)	degS	Serine endoprotease DegS	non-synonymous	O	COG0265	KpnNTUH_04398
ASM	3	KpnNTUH	Non_cap	2B3	(GCGCG)2->1	coding (864-868/1017 nt)	galE	UDP-glucose 4-epimerase	bp_deletion	M	COG1087	KpnNTUH_01536
ASM	3	KpnNTUH	Non_cap	2B3	G->A	Q148Q (CAG->CAA)	3775	hypothetical protein	synonymous	N	COG3539	KpnNTUH_03775
ASM	3	KpnNTUH	Non_cap	2B3	G->A	R77C (CGC->TGC)	mrkD_3	Fimbria adhesin protein	non-synonymous	N	COG3539	KpnNTUH_04054
ASM	4	KpnNTUH	Non_cap	2B4	G->A	S136L (TCG->TTG)	mrkD_3	Fimbria adhesin protein	non-synonymous	N	COG3539	KpnNTUH_04054
ASM	4	KpnNTUH	Non_cap	2B4	G->A	R70C (CGC->TGC)	mrkD_3	Fimbria adhesin protein	non-synonymous	N	COG3539	KpnNTUH_04054
ASM	5	KpnNTUH	Non_cap	2B5	A->G	S2250S (TCA->TCG)	ppsE	Phthiocerol/phenolphthiocerol synthesis polyketide synthase type I PpsE	synonymous	Q	COG3321	KpnNTUH_03195
ASM	5	KpnNTUH	Non_cap	2B5	A->T	L253Q (CTG->CAG)	ompC	Outer membrane protein C	non-synonymous	M	COG3203	KpnNTUH_03427
ASM	5	KpnNTUH	Non_cap	2B5	C->A	G228C (GGC->TGC)	mrkD_3	Fimbria adhesin protein	non-synonymous	N	COG3539	KpnNTUH_04054
ASM	5	KpnNTUH	Non_cap	2B5	C->A	D58Y (GAC->TAC)	mrkD_3	Fimbria adhesin protein	non-synonymous	N	COG3539	KpnNTUH_04054
ASM	5	KpnNTUH	Non_cap	2B5	G->A	P53S (CCC->TCC)	clcD_2	Carboxymethylenebutenolidase	non-synonymous	Q	COG0412	KpnNTUH_04181
ASM	6	KpnNTUH	Non_cap	2B6	IS_insertion	coding (58/1896 nt)	gspA	General stress protein A	IS_insertion	M	COG1442	KpnNTUH_03281
ASM	6	KpnNTUH	Non_cap	2B6	G->A	S185L (TCG->TTG)	mrkD_3	Fimbria adhesin protein	non-synonymous	N	COG3539	KpnNTUH_04054
ASM	6	KpnNTUH	Non_cap	2B6	T->G	T247P (ACC->CCC)	envZ_2	Osmolarity sensor protein EnvZ	non-synonymous	T	COG2205	KpnNTUH_04538
LB	1	KpnNTUH	Non_cap	3D1	G->A	T37T (ACC->ACT)	mhpC	2-hydroxy-6-oxononadienedioate/2-hydroxy-6- oxononatrienedioate hydrolase	synonymous	I	COG2267	KpnNTUH_02862
LB	1	KpnNTUH	Non_cap	3D1	A->T	I111N (ATC->AAC)	3247	hypothetical protein	non-synonymous	S	COG3915	KpnNTUH_03247
LB	1	KpnNTUH	Non_cap	3D1	(GATCCGGGGGCA)1->2	coding (131/996 nt)	mrkD_3	Fimbria adhesin protein	bp_insertion	N	COG3539	KpnNTUH_04054
LB	2	KpnNTUH	Non_cap	3D2	A->T	I111N (ATC->AAC)	3247	hypothetical protein	synonymous	S	COG3915	KpnNTUH_03247
LB	2	KpnNTUH	Non_cap	3D2	(GATCCGGGGGCA)1->2	coding (131/996 nt)	mrkD_3	Fimbria adhesin protein	bp_insertion	N	COG3539	KpnNTUH_04054
LB	3	KpnNTUH	Non_cap	3D3	A->C	Q219P (CAG->CCG)	yhjH	Cyclic di-GMP phosphodiesterase YhjH	non-synonymous	T	COG2200	KpnNTUH_04052
LB	3	KpnNTUH	Non_cap	3D3	A->T	Y69N (TAT->AAT)	mrkD_3	Fimbria adhesin protein	non-synonymous	N	COG3539	KpnNTUH_04054
LB	4	KpnNTUH	Non_cap	3D4	-12 bp	coding (104-115/996 nt)	mrkD_3	Fimbria adhesin protein	bp_deletion	N	COG3539	KpnNTUH_04054
LB	4	KpnNTUH	Non_cap	3D4	T->C	N246N (AAT->AAC)	tus_2	DNA replication terminus site-binding protein	synonymous	NA	NA	NA
LB	5	KpnNTUH	Non_cap	3D5	(A)8->7	coding (1897/4032 nt)	585	hypothetical protein	bp_deletion	V	COG1002	KpnNTUH_00585
LB	5	KpnNTUH	Non_cap	3D5	C->A	G219G (GGC->GGA)	ctpF_1	putative cation-transporting ATPase F	synonymous	P	COG0474	KpnNTUH_01323
LB	5	KpnNTUH	Non_cap	3D5	A->C	F52V (TTT->GTT)	3246	putative signaling protein	non-synonymous	T	COG5001	KpnNTUH_03246
LB	5	KpnNTUH	Non_cap	3D5	new_junction	coding (87/996 nt)	mrkD_3	Fimbria adhesin protein	new_junction	N	COG3539	KpnNTUH_04054
LB	6	KpnNTUH	Non_cap	3D6	G->A	R57C (CGC->TGC)	mrkD_3	Fimbria adhesin protein	non-synonymous	N	COG3539	KpnNTUH_04054
M02	1	KpnNTUH	Non_cap	5B1	C->A	A559S (GCC->TCC)	nrdD	Anaerobic ribonucleoside-triphosphate reductase	non-synonymous	F	COG1328	KpnNTUH_00483
M02	2	KpnNTUH	Non_cap	5B2	-2 bp	coding (499-500/1233 nt)	yjhB_2	Putative metabolite transport protein YjhB	bp_deletion	G	COG2814	KpnNTUH_02491
M02	6	KpnNTUH	Non_cap	5B6	G->A	S136L (TCG->TTG)	mrkD_3	Fimbria adhesin protein	non-synonymous	N	COG3539	KpnNTUH_04054
M02	6	KpnNTUH	Non_cap	5B6	T->G	E133A (GAA->GCA)	4620	hypothetical protein	non-synonymous	R	COG2081	KpnNTUH_04620
AUM	1	KpnNTUH	Non_cap	6D1	A->C	C338G (TGC->GGC)	glgC_2	Glucose-1-phosphate adenylyltransferase	non-synonymous	G	COG0448	KpnNTUH_04559
AUM	3	KpnNTUH	Non_cap	6D3	G->A	V96M (GTG->ATG)	nicS	HTH-type transcriptional repressor NicS	non-synonymous	K	COG1309	KpnNTUH_02873
AUM	3	KpnNTUH	Non_cap	6D3	-1 bp	coding (627/708 nt)	lpxT	Lipid A 1-diphosphate synthase	non-synonymous	I	COG0671	KpnNTUH_03398
AUM	4	KpnNTUH	Non_cap	6D4	A->C	T254P (ACC->CCC)	yhbU	putative protease YhbU	non-synonymous	O	COG0826	KpnNTUH_04330
AUM	4	KpnNTUH	Non_cap	6D4	T->C	D324G (GAC->GGC)	galE	UDP-glucose 4-epimerase	non-synonymous	M	COG1087	KpnNTUH_01536
AUM	6	KpnNTUH	Non_cap	6D6	-1 bp	coding (253/660 nt)	3497	putative membrane protein	bp_deletion	S	COG0586	KpnNTUH_03497
AUM	6	KpnNTUH	Non_cap	6D6	C->T	A71T (GCC->ACC)	rfaH	Transcription antitermination protein RfaH	non-synonymous	K	COG0250	KpnNTUH_00191
Soil	5	KpnNTUH	Non_cap	8B5	T->A	N240Y (AAC->TAC)	yehU	Sensor histidine kinase YehU	non-synonymous	T	COG3275	KpnNTUH_03355
Soil	5	KpnNTUH	Non_cap	8B5	C->T	P425S (CCG->TCG)	ppiD	Peptidyl-prolyl cis-trans isomerase D	non-synonymous	O	COG0760	KpnNTUH_01137
Soil	6	KpnNTUH	Non_cap	8B6	T->A	D222E (GAT->GAA)	ddrA_1	Diol dehydratase-reactivating factor alpha subunit	non-synonymous	D	COG0849	KpnNTUH_03985
Soil	1	KpnNTUH	Cap	7C1	G->A	Q18* (CAG->TAG)	rfaH	Transcription antitermination protein RfaH	non-synonymous	K	COG0250	KpnNTUH_00191
Soil	2	KpnNTUH	Cap	7C2	A->T	N81K (AAT->AAA)	fadR_2	Fatty acid metabolism regulator protein	non-synonymous	K	COG2186	KpnNTUH_03046
Soil	3	KpnNTUH	Cap	7C3	(GTCTGAT)2->1	coding (3-9/2124 nt)	rafA	Alpha-galactosidase	bp_deletion	G	COG3345	KpnNTUH_00058
Soil	3	KpnNTUH	Cap	7C3	A->T	*148R (TGA->AGA)	nudB	Dihydroneopterin triphosphate diphosphatase	non-synonymous	V	COG0494	KpnNTUH_03115
Soil	3	KpnNTUH	Cap	7C3	C->A	A25A (GCG->GCT)	ddpA_2	putative D,D-dipeptide-binding periplasmic protein DdpA	synonymous	E	COG0747	KpnNTUH_03326
Soil	4	KpnNTUH	Cap	7C4	C->T	P381P (CCG->CCA)	ybaL	Inner membrane protein YbaL	synonymous	P	COG4651	KpnNTUH_01193
Soil	4	KpnNTUH	Cap	7C4	(A)8->7	coding (63/633 nt)	rmpA	hypothetical protein	bp_deletion	NA	NA	NA
Soil	6	KpnNTUH	Cap	7C6	A->T	Q145L (CAG->CTG)	lldR_3	Putative L-lactate dehydrogenase operon regulatory protein	non-synonymous	K	COG2186	KpnNTUH_04712
Soil	6	KpnNTUH	Cap	7C6	(T)8->7	coding (1294/1749 nt)	5017	hypothetical protein	bp_deletion	NA	NA	KpnNTUH_05017
ASM	1	KpnNTUH	Cap	1C1	G->T	P642T (CCA->ACA)	wzc	Tyrosine-protein kinase wzc	non-synonymous	M	COG3206	KpnNTUH_03298
ASM	1	KpnNTUH	Cap	1C1	(G)10->11	coding (240/588 nt)	4916	hypothetical protein	bp_insertion	K	COG2771	KpnNTUH_04916
ASM	2	KpnNTUH	Cap	1C2	G->T	P642T (CCA->ACA)	wzc	Tyrosine-protein kinase wzc	non-synonymous	M	COG3206	KpnNTUH_03298
ASM	3	KpnNTUH	Cap	1C3	-1 bp	coding (12/1488 nt)	amyA	Cytoplasmic alpha-amylase	bp_deletion	G	COG0366	KpnNTUH_03155
ASM	3	KpnNTUH	Cap	1C3	(G)10->9	coding (240/588 nt)	4916	hypothetical protein	bp_deletion	K	COG2771	KpnNTUH_04916
ASM	3	KpnNTUH	Cap	1C3	IS_insertion	coding (1036/1872 nt)	587	hypothetical protein	IS_insertion	NA	NA	KpnNTUH_00587
ASM	5	KpnNTUH	Cap	1C5	T->A	F47L (TTT->TTA)	hupB	DNA-binding protein HU-beta	non-synonymous	L	COG0776	KpnNTUH_01136
ASM	5	KpnNTUH	Cap	1C5	G->T	P642T (CCA->ACA)	wzc	Tyrosine-protein kinase wzc	non-synonymous	M	COG3206	KpnNTUH_03298
ASM	6	KpnNTUH	Cap	1C6	C->T	A95T (GCG->ACG)	dcuR	Transcriptional regulatory protein DcuR	non-synonymous	KT	COG4565	KpnNTUH_02284
ASM	6	KpnNTUH	Cap	1C6	-11 bp	coding (293-303/4032 nt)	585	hypothetical protein	bp_deletion	V	COG1002	KpnNTUH_00585
ASM	6	KpnNTUH	Cap	1C6	(C)9->8	coding (776/1434 nt)	3300	hypothetical protein	bp_deletion	NA	NA	KpnNTUH_00585
ASM	6	KpnNTUH	Cap	1C6	(G)9->10	coding (333/552 nt)	rcsA_3	Transcriptional regulatory protein RcsA	bp_insertion	NA	NA	KpnNTUH_03300
LB	1	KpnNTUH	Cap	3A1	T->C	K113E (AAA->GAA)	cytR_1	HTH-type transcriptional repressor CytR	non-synonymous	K	COG1609	KpnNTUH_00084
LB	1	KpnNTUH	Cap	3A1	-126 bp	coding (755-880/1371 nt)	sad_1	Succinate semialdehyde dehydrogenase [NAD(P)+] Sad	bp_deletion	C	COG1012	KpnNTUH_00655
LB	1	KpnNTUH	Cap	3A1	T->C	T30A (ACG->GCG)	slyA_3	Transcriptional regulator SlyA	non-synonymous	K	COG1846	KpnNTUH_02719
LB	1	KpnNTUH	Cap	3A1	G->A	P642S (CCA->TCA)	wzc	Tyrosine-protein kinase wzc	non-synonymous	M	COG3206	KpnNTUH_03298
LB	1	KpnNTUH	Cap	3A1	G->T	P418T (CCA->ACA)	csrD	RNase E specificity factor CsrD	non-synonymous	T	COG2200	KpnNTUH_04424
LB	2	KpnNTUH	Cap	3A2	G->T	C229F (TGC->TTC)	dxs_2	1-deoxy-D-xylulose-5-phosphate synthase	non-synonymous	G	COG3958	KpnNTUH_01368
LB	2	KpnNTUH	Cap	3A2	G->A	P642S (CCA->TCA)	wzc	Tyrosine-protein kinase wzc	non-synonymous	M	COG3206	KpnNTUH_03298
LB	2	KpnNTUH	Cap	3A2	-1 bp	coding (377/1425 nt)	ycdT_1	putative diguanylate cyclase YcdT	bp_deletion	TK	COG3706	KpnNTUH_02379
LB	3	KpnNTUH	Cap	3A3	G->A	P642S (CCA->TCA)	wzc	Tyrosine-protein kinase wzc	non-synonymous	M	COG3206	KpnNTUH_03298
LB	3	KpnNTUH	Cap	3A3	A->G	I198T (ATC->ACC)	rpoS	RNA polymerase sigma factor RpoS	non-synonymous	K	COG0568	KpnNTUH_03892
LB	4	KpnNTUH	Cap	3A4	T->C	K113E (AAA->GAA)	cytR_1	HTH-type transcriptional repressor CytR	non-synonymous	K	COG1609	KpnNTUH_00084
LB	4	KpnNTUH	Cap	3A4	T->C	T30A (ACG->GCG)	slyA_3	Transcriptional regulator SlyA	non-synonymous	K	COG1846	KpnNTUH_02719
LB	4	KpnNTUH	Cap	3A4	+T	coding (835/1371 nt)	ribZ_1	Riboflavin transporter RibZ	bp_insertion	G	COG2271	KpnNTUH_03079
LB	4	KpnNTUH	Cap	3A4	G->A	P642S (CCA->TCA)	wzc	Tyrosine-protein kinase wzc	non-synonymous	M	COG3206	KpnNTUH_03298
LB	4	KpnNTUH	Cap	3A4	A->G	V134A (GTG->GCG)	wza	outer-membranz exporter wza	non-synonymous	NA	NA	KpnNTUH_03230
LB	4	KpnNTUH	Cap	3A4	-1 bp	coding (380/636 nt)	4053	hypothetical protein	bp_deletion	N	COG3539	KpnNTUH_04053
LB	4	KpnNTUH	Cap	3A4	-12 bp	coding (104-115/996 nt)	mrkD_3	Fimbria adhesin protein	bp_deletion	N	COG3539	KpnNTUH_04054
LB	4	KpnNTUH	Cap	3A4	G->T	P418T (CCA->ACA)	csrD	RNase E specificity factor CsrD	non-synonymous	T	COG2200	KpnNTUH_04424
LB	5	KpnNTUH	Cap	3A5	G->A	I146I (ATC->ATT)	mglB	D-galactose-binding periplasmic protein	synonymous	G	COG1879	KpnNTUH_03379
LB	5	KpnNTUH	Cap	3A5	C->A	T116T (ACC->ACA)	cysZ	Sulfate transporter CysZ	synonymous	E	COG2981	KpnNTUH_03550
LB	6	KpnNTUH	Cap	3A6	IS_insertion	coding (1/897 nt)	galF	UTP--glucose-1-phosphate uridylyltransferase	IS_insertion	NA	NA	KpnNTUH_03302
LB	6	KpnNTUH	Cap	3A6	-8bp	coding (657-664/1029 nt)	cytR_1	HTH-type transcriptional repressor CytR	bp_deletion	K	COG1609	KpnNTUH_00084
M02	1	KpnNTUH	Cap	4C1	IS_insertion	coding (1066/1398 nt)	wcaJ	UDP-glucose:undecaprenyl-phosphate glucose-1-phosphate transferase	IS_insertion	M	COG2148	KpnNTUH_03289
M02	1	KpnNTUH	Cap	4C1	IS_insertion	coding (899/1404 nt)	lpd	Dihydrolipoyl dehydrogenase	IS_insertion	C	COG1249	KpnNTUH_01000
M02	2	KpnNTUH	Cap	4C2	A->G	Q116Q (CAA->CAG)	3211	Multidrug efflux ATP-binding/permease protein	synonymous	V	COG1132	KpnNTUH_03211
M02	3	KpnNTUH	Cap	4C3	(A)6->7	coding (118/2154 nt)	wzc	Tyrosine-protein kinase wzc	bp_deletion	M	COG3206	KpnNTUH_03298
M02	4	KpnNTUH	Cap	4C4	(T)6->7	coding (107/489 nt)	rfaH	Transcription antitermination protein RfaH	intergenic bp_insertion	K	COG0250	KpnNTUH_00191
M02	6	KpnNTUH	Cap	4C6	C->T	G530D (GGT->GAT)	wzc	Tyrosine-protein kinase wzc	non-synonymous	M	COG3206	KpnNTUH_03298
M02	6	KpnNTUH	Cap	4C6	A->C	I299S (ATC->AGC)	ptrB	Protease 2	non-synonymous	E	COG1770	KpnNTUH_03097
AUM	1	KpnNTUH	Cap	6A1	C->T	R16Q (CGA->CAA)	rfaH	Transcription antitermination protein RfaH	non-synonymous	K	COG0250	KpnNTUH_00191
AUM	1	KpnNTUH	Cap	6A1	T->G	T168P (ACC->CCC)	ddpA_1	putative D,D-dipeptide-binding periplasmic protein DdpA	non-synonymous	E	COG0747	KpnNTUH_01349
AUM	1	KpnNTUH	Cap	6A1	-252 bp	coding (146-397/708 nt)	lpxT	Lipid A 1-diphosphate synthase	bp_deletion	I	COG0671	KpnNTUH_03398
AUM	2	KpnNTUH	Cap	6A2	IS_insertion	coding (123/897 nt)	galF	UTP--glucose-1-phosphate uridylyltransferase	IS_insertion	NA	NA	KpnNTUH_03302
AUM	2	KpnNTUH	Cap	6A2	-12 bp	coding (492-503/660 nt)	3497	putative membrane protein	bp_deletion	S	COG0586	KpnNTUH_03497
AUM	3	KpnNTUH	Cap	6A3	G->A	D56N (GAT->AAT)	741	putative tRNA/rRNA methyltransferase	non-synonymous	J	COG0565	KpnNTUH_00741
AUM	3	KpnNTUH	Cap	6A3	-1 bp	coding (75/660 nt)	3497	putative membrane protein	bp_deletion	S	COG0586	KpnNTUH_03497
AUM	4	KpnNTUH	Cap	6A4	C->A	G93V (GGC->GTC)	3497	putative membrane protein	non-synonymous	S	COG0586	KpnNTUH_03497
AUM	4	KpnNTUH	Cap	6A4	IS_insertion	coding (364/630 nt)	cpsACP	hypothetical protein	IS_insertion	NA	NA	KpnNTUH_03301
AUM	5	KpnNTUH	Cap	6A5	G->T	D639E (GAC->GAA)	wzc	Tyrosine-protein kinase wzc	non-synonymous	M	COG3206	KpnNTUH_03298
AUM	5	KpnNTUH	Cap	6A5	-1 bp	coding (456/708 nt)	lpxT	Lipid A 1-diphosphate synthase	bp_deletion	I	COG0671	KpnNTUH_03398
AUM	6	KpnNTUH	Cap	6A6	G->A	Q24* (CAG->TAG)	3497	putative membrane protein	non-synonymous	S	COG0586	KpnNTUH_03497
LB	1	Kva342	Cap	2C1	-12 bp	coding (110-121/996 nt)	mrkD_1	Fimbria adhesin protein	bp_deletion	N	COG3539	Kva342_00809
LB	1	Kva342	Cap	2C1	-14 bp	coding (1976-1989/2751 nt)	barA_1	Signal transduction histidine-protein kinase BarA	bp_deletion	T	COG4999	Kva342_00959
LB	1	Kva342	Cap	2C1	C->T	P646S (CCA->TCA)	1595	Putative tyrosine-protein kinase in cps region	non-synonymous	M	COG3206	Kva342_01595
LB	1	Kva342	Cap	2C1	G->A	I260I (ATC->ATT)	tgt	Queuine tRNA-ribosyltransferase	synonymous	J	COG0343	Kva342_04146
LB	1	Kva342	Cap	2C1	C->T	R144Q (CGG->CAG)	yifK	putative transport protein YifK	non-synonymous	E	COG1113	Kva342_05161
LB	1	Kva342	Cap	2C1	G->A	Q470* (CAG->TAG)	ilvG	Acetolactate synthase isozyme 2 large subunit	non-synonymous	EH	COG0028	Kva342_05190
LB	1	Kva342	Cap	2C1	IS_insertion	coding (1204/1398 nt)	wcaJ	UDP-glucose:undecaprenyl-phosphate glucose-1-phosphate transferase	IS_insertion	M	COG2148	Kva342_01606
LB	1	Kva342	Cap	2C1	IS_insertion	coding (496/636 nt)	mrkF	hypothetical protein	IS_insertion	NA	NA	Kva342_00812
LB	2	Kva342	Cap	2C2	C->A	G921V (GGC->GTC)	bepE_1	Efflux pump membrane transporter BepE	non-synonymous	V	COG0841	Kva342_01123
LB	2	Kva342	Cap	2C2	G->T	S760* (TCG->TAG)	bepE_1	Efflux pump membrane transporter BepE	non-synonymous	V	COG0841	Kva342_01123
LB	2	Kva342	Cap	2C2	G->T	G569V (GGT->GTT)	1595	Putative tyrosine-protein kinase in cps region	non-synonymous	M	COG3206	Kva342_01595
LB	2	Kva342	Cap	2C2	-147 bp	coding (123-269/657 nt)	uvrY	Response regulator UvrY	bp_deletion	TK	COG2197	Kva342_01798
LB	2	Kva342	Cap	2C2	A->G	V74A (GTC->GCC)	soxS_2	Regulatory protein SoxS	non-synonymous	K	COG2207	Kva342_03861
LB	3	Kva342	Cap	2C3	-12 bp	coding (110-121/996 nt)	mrkD_1	Fimbria adhesin protein	bp_deletion	N	COG3539	Kva342_00809
LB	3	Kva342	Cap	2C3	G->A	G540E (GGG->GAG)	1595	Putative tyrosine-protein kinase in cps region	non-synonymous	M	COG3206	Kva342_01595
LB	3	Kva342	Cap	2C3	C->A	E79* (GAA->TAA)	3862	hypothetical protein	non-synonymous	G	COG2220	Kva342_03862
LB	3	Kva342	Cap	2C3	T->G	L331R (CTG->CGG)	cytR_2	HTH-type transcriptional repressor CytR	non-synonymous	K	COG1609	Kva342_05225
LB	4	Kva342	Cap	2C4	-12 bp	coding (110-121/996 nt)	mrkD_1	Fimbria adhesin protein	bp_deletion	N	COG3539	Kva342_00809
LB	4	Kva342	Cap	2C4	G->A	G540E (GGG->GAG)	1595	Putative tyrosine-protein kinase in cps region	non-synonymous	M	COG3206	Kva342_01595
LB	4	Kva342	Cap	2C4	C->T	M104I (ATG->ATA)	hisC_2	Histidinol-phosphate aminotransferase	non-synonymous	E	COG0079	Kva342_01732
LB	4	Kva342	Cap	2C4	C->A	E79* (GAA->TAA)	3862	hypothetical protein	non-synonymous	G	COG2220	Kva342_03862
LB	4	Kva342	Cap	2C4	T->G	L331R (CTG->CGG)	cytR_2	HTH-type transcriptional repressor CytR	non-synonymous	K	COG1609	Kva342_05225
LB	5	Kva342	Cap	2C5	-12 bp	coding (110-121/996 nt)	mrkD_1	Fimbria adhesin protein	bp_deletion	N	COG3539	Kva342_00809
LB	5	Kva342	Cap	2C5	G->A	G540E (GGG->GAG)	1595	Putative tyrosine-protein kinase in cps region	non-synonymous	M	COG3206	Kva342_01595
LB	5	Kva342	Cap	2C5	A->T	L450H (CTC->CAC)	virB4	Type IV secretion system protein virB4	non-synonymous	U	COG3702	Kva342_01719
LB	5	Kva342	Cap	2C5	IS_insertion	coding (651/1605 nt)	5399	hypothetical protein	IS_insertion	NA	NA	Kva342_05399
LB	5	Kva342	Cap	2C5	C->A	E79* (GAA->TAA)	3862	hypothetical protein	non-synonymous	G	COG2220	Kva342_03862
LB	5	Kva342	Cap	2C5	T->G	L331R (CTG->CGG)	cytR_2	HTH-type transcriptional repressor CytR	non-synonymous	K	COG1609	Kva342_05225
LB	6	Kva342	Cap	2C6	-10 bp	coding (735-744/828 nt)	cpdA_1	3',5'-cyclic adenosine monophosphate phosphodiesterase CpdA	bp_deletion	T	COG1409	Kva342_00657
LB	6	Kva342	Cap	2C6	G->A	G540R (GGG->AGG)	1595	Putative tyrosine-protein kinase in cps region	non-synonymous	M	COG3206	Kva342_01595
LB	6	Kva342	Cap	2C6	C->T	T694I (ACC->ATC)	rimO_2	Ribosomal protein S12 methylthiotransferase RimO	non-synonymous	R	COG1032	Kva342_00669
LB	6	Kva342	Cap	2C6	C->G	N98K (AAC->AAG)	mrkD_1	Fimbria adhesin protein	non-synonymous	N	COG3539	Kva342_00809
LB	6	Kva342	Cap	2C6	C->A	V153F (GTC->TTC)	nreC	Oxygen regulatory protein NreC	non-synonymous	TK	COG2197	Kva342_02527
LB	6	Kva342	Cap	2C6	C->A	S319* (TCG->TAG)	acrB_2	Multidrug efflux pump subunit AcrB	non-synonymous	V	COG0841	Kva342_04061
ASM	1	Kva342	Cap	1A1	(GCCTGC)2->3	coding (324/1176 nt)	bepF	Efflux pump periplasmic linker BepF	bp_insertion	MV	COG0845	Kva342_01124
ASM	1	Kva342	Cap	1A1	G->C	D643H (GAT->CAT)	1595	Putative tyrosine-protein kinase in cps region	non-synonymous	M	COG3206	Kva342_01595
ASM	1	Kva342	Cap	1A1	C->T	R271Q (CGA->CAA)	1695	hypothetical protein	non-synonymous	NA	NA	Kva342_01695
ASM	1	Kva342	Cap	1A1	IS_insertion	coding (119/1005 nt)	1611	hypothetical protein	IS_insertion	M	COG1835	Kva342_01611
ASM	1	Kva342	Cap	1A1	IS_insertion	coding (295/2298 nt)	1541	Beta-glucosidase BoGH3B	IS_insertion	G	COG1472	Kva342_01541
ASM	2	Kva342	Cap	1A2	C->A	P646Q (CCA->CAA)	1595	Putative tyrosine-protein kinase in cps region	non-synonymous	M	COG3206	Kva342_01595
ASM	2	Kva342	Cap	1A2	IS_insertion	coding (465/1005 nt)	1611	hypothetical protein	IS_insertion	M	COG1835	Kva342_01611
ASM	2	Kva342	Cap	1A2	G->C	H31D (CAT->GAT)	soxS_2	Regulatory protein SoxS	non-synonymous	K	COG2207	Kva342_03861
ASM	3	Kva342	Cap	1A3	C->T	T26M (ACG->ATG)	mrkD_1	Fimbria adhesin protein	non-synonymous	N	COG3539	Kva342_00809
ASM	3	Kva342	Cap	1A3	C->T	R291C (CGC->TGC)	mrkD_1	Fimbria adhesin protein	non-synonymous	N	COG3539	Kva342_00809
ASM	3	Kva342	Cap	1A3	C->T	R41W (CGG->TGG)	rob_1	Right origin-binding protein	non-synonymous	K	COG4977	Kva342_01125
ASM	3	Kva342	Cap	1A3	G->T	I332I (ATC->ATA)	ycaD_2	putative MFS-type transporter YcaD	synonymous	GEPR	COG0477	Kva342_03475
ASM	3	Kva342	Cap	1A3	G->A	S35L (TCG->TTG)	soxS_2	Regulatory protein SoxS	non-synonymous	K	COG2207	Kva342_03861
ASM	3	Kva342	Cap	1A3	G->A	R78H (CGC->CAC)	metR	HTH-type transcriptional regulator MetR	non-synonymous	K	COG0583	Kva342_05133
ASM	3	Kva342	Cap	1A3	IS_insertion	coding (188/1398 nt)	wcaJ	UDP-glucose:undecaprenyl-phosphate glucose-1-phosphate transferase	IS_insertion	M	COG2148	Kva342_01606
ASM	4	Kva342	Cap	1A4	(CCGGCGTG)1->2	coding (1427/2751 nt)	barA_1	Signal transduction histidine-protein kinase BarA	bp_insertion	T	COG4999	Kva342_00959
ASM	4	Kva342	Cap	1A4	T->A	D643E (GAT->GAA)	1595	Putative tyrosine-protein kinase in cps region	non-synonymous	M	COG3206	Kva342_01595
ASM	4	Kva342	Cap	1A4	(A)5->4	coding (2790/4434 nt)	1695	hypothetical protein	bp_deletion	NA	NA	Kva342_01695
ASM	4	Kva342	Cap	1A4	A->C	Y930D (TAT->GAT)	1695	hypothetical protein	non-synonymous	NA	NA	Kva342_01695
ASM	4	Kva342	Cap	1A4	C->T	S440S (AGC->AGT)	shlB_1	Hemolysin transporter protein ShlB	synonymous	U	COG2831	Kva342_03732
ASM	4	Kva342	Cap	1A4	T->A	K59* (AAG->TAG)	soxS_2	Regulatory protein SoxS	non-synonymous	K	COG2207	Kva342_03861
ASM	4	Kva342	Cap	1A4	IS_insertion	coding (12/660 nt)	2533	hypothetical protein	IS_insertion	T	COG0664	Kva342_02533
ASM	5	Kva342	Cap	1A5	T->G	T115P (ACC->CCC)	cfxP	Phosphoribulokinase, plasmid	non-synonymous	G	COG3954	Kva342_00367
ASM	5	Kva342	Cap	1A5	T->C	F8S (TTC->TCC)	mrkB	putative fimbrial chaperone YadV	non-synonymous	NA	NA	Kva342_00807
ASM	5	Kva342	Cap	1A5	A->T	R41W (AGG->TGG)	mrkD_1	Fimbria adhesin protein	non-synonymous	N	COG3539	Kva342_00809
ASM	5	Kva342	Cap	1A5	-1 bp	coding (1021/1179 nt)	manA	Mannose-6-phosphate isomerase	bp_deletion	G	COG1482	Kva342_02831
ASM	5	Kva342	Cap	1A5	-15 bp	coding (3064-3078/3147 nt)	acrB_2	Multidrug efflux pump subunit AcrB	bp_deletion	V	COG0841	Kva342_04061
ASM	5	Kva342	Cap	1A5	IS_insertion	coding (1342/1398 nt)	wcaJ	UDP-glucose:undecaprenyl-phosphate glucose-1-phosphate transferase	IS_insertion	M	COG2148	Kva342_01606
ASM	6	Kva342	Cap	1A6	T->G	M217R (ATG->AGG)	cpdA_1	3',5'-cyclic adenosine monophosphate phosphodiesterase CpdA	non-synonymous	T	COG1409	Kva342_00657
ASM	6	Kva342	Cap	1A6	G->A	G534E (GGG->GAG)	1595	Putative tyrosine-protein kinase in cps region	non-synonymous	M	COG3206	Kva342_01595
ASM	6	Kva342	Cap	1A6	C->T	S2N (AGC->AAC)	5271	hypothetical protein	non-synonymous	K	COG3905	Kva342_05271
ASM	6	Kva342	Cap	1A6	IS_insertion	coding (171/1005 nt)	1611	hypothetical protein	IS_insertion	M	COG1835	Kva342_01611
ASM	1	Kva342	Non_cap	1D1	T->G	V464G (GTC->GGC)	1971	hypothetical protein	non-synonymous	U	COG3519	Kva342_01971
ASM	1	Kva342	Non_cap	1D1	C->T	R24K (AGG->AAG)	lacI_2	Lactose operon repressor	non-synonymous	K	COG1609	Kva342_04070
ASM	1	Kva342	Non_cap	1D1	IS_insertion	coding (345/636 nt)	mrkF	NA	IS_insertion	NA	NA	Kva342_00812
ASM	1	Kva342	Non_cap	1D1	G->A	G439E (GGG->GAG)	mrkC	Outer membrane usher protein HtrE	non-synonymous	NA	NA	Kva342_00808
ASM	2	Kva342	Non_cap	1D2	G->T	D36Y (GAC->TAC)	mrkD_1	Fimbria adhesin protein	non-synonymous	N	COG3539	Kva342_00809
ASM	2	Kva342	Non_cap	1D2	C->T	S73F (TCC->TTC)	mrkD_1	Fimbria adhesin protein	non-synonymous	N	COG3539	Kva342_00809
ASM	2	Kva342	Non_cap	1D2	G->A	H142Y (CAT->TAT)	nhaR	Transcriptional activator protein NhaR	non-synonymous	K	COG0583	Kva342_04535
ASM	2	Kva342	Non_cap	1D2	G->C	G507A (GGT->GCT)	elfC_2	putative outer membrane usher protein ElfC	non-synonymous	NW	COG3188	Kva342_04914
ASM	2	Kva342	Non_cap	1D2	IS_insertion	coding (554/657 nt)	uvrY	Response regulator UvrY	IS_insertion	TK	COG2197	Kva342_01798
ASM	3	Kva342	Non_cap	1D3	C->T	Q226* (CAG->TAG)	cpdA_1	3',5'-cyclic adenosine monophosphate phosphodiesterase CpdA	non-synonymous	T	COG1409	Kva342_00657
ASM	3	Kva342	Non_cap	1D3	C->T	R137C (CGC->TGC)	mrkD_1	Fimbria adhesin protein	non-synonymous	N	COG3539	Kva342_00809
ASM	3	Kva342	Non_cap	1D3	A->C	D30E (GAT->GAG)	2971	hypothetical protein	non-synonymous	T	COG1073	Kva342_02971
ASM	3	Kva342	Non_cap	1D3	G->A	D167N (GAT->AAT)	cytR_2	HTH-type transcriptional repressor CytR	non-synonymous	K	COG1609	Kva342_05225
ASM	3	Kva342	Non_cap	1D3	plasmid_loss	-187,922 bp	05340‚ÄìrepB_2	185 genes	plasmid_loss	NA	NA	NA
ASM	4	Kva342	Non_cap	1D4	G->T	Q156H (CAG->CAT)	mrkF	NA	non-synonymous	NA	NA	Kva342_00812
ASM	4	Kva342	Non_cap	1D4	G->T	M37I (ATG->ATT)	mrkD_1	Fimbria adhesin protein	non-synonymous	N	COG3539	Kva342_00809
ASM	4	Kva342	Non_cap	1D4	G->A	G109S (GGC->AGC)	mrkD_1	Fimbria adhesin protein	non-synonymous	N	COG3539	Kva342_00809
ASM	4	Kva342	Non_cap	1D4	(TGGCGGCGA)4->3	coding (23-31/282 nt)	1765	hypothetical protein	bp_deletion	NA	NA	Kva342_01765
ASM	4	Kva342	Non_cap	1D4	-1 bp	coding (382/441 nt)	iscR_2	HTH-type transcriptional regulator IscR	bp_deletion	K	COG1959	Kva342_03252
ASM	4	Kva342	Non_cap	1D4	#NAME?	coding (2057/3147 nt)	acrB_2	Multidrug efflux pump subunit AcrB	bp_insertion	V	COG0841	Kva342_04061
ASM	5	Kva342	Non_cap	1D5	C->T	A182T (GCC->ACC)	91	hypothetical protein	non-synonymous	NA	NA	Kva342_00091
ASM	5	Kva342	Non_cap	1D5	large_deletion	-187922	05340‚ÄìrepB_2	185 genes	plasmid_loss	NA	NA	NA
ASM	5	Kva342	Non_cap	1D5	C->T	P221S (CCG->TCG)	cpdA_1	3',5'-cyclic adenosine monophosphate phosphodiesterase CpdA	non-synonymous	T	COG1409	Kva342_00657
ASM	5	Kva342	Non_cap	1D5	A->T	S249C (AGC->TGC)	mrkD_1	Fimbria adhesin protein	non-synonymous	N	COG3539	Kva342_00809
ASM	5	Kva342	Non_cap	1D5	T->A	D264V (GAT->GTT)	barA_1	Signal transduction histidine-protein kinase BarA	non-synonymous	T	COG4999	Kva342_00959
ASM	5	Kva342	Non_cap	1D5	plasmid_loss	-187,922 bp	05340‚ÄìrepB_2	185 genes	plasmid_loss	NA	NA	NA
ASM	5	Kva342	Non_cap	1D5	IS_insertion	coding (510/954 nt)	rclR_5	RCS-specific HTH-type transcriptional activator RclR	IS_insertion	K	COG2207	Kva342_04262
ASM	6	Kva342	Non_cap	1D6	C->T	R291C (CGC->TGC)	mrkD_1	Fimbria adhesin protein	non-synonymous	N	COG3539	Kva342_00809
ASM	6	Kva342	Non_cap	1D6	G->A	Q39* (CAG->TAG)	3862	hypothetical protein	non-synonymous	G	COG2220	Kva342_03862
ASM	6	Kva342	Non_cap	1D6	IS_insertion	coding (1036/1278 nt)	4239	NA	IS_insertion	U	COG3843	Kva342_04239
LB	1	Kva342	Non_cap	3B1	-12 bp	coding (110-121/996 nt)	mrkD_1	Fimbria adhesin protein	bp_deletion	N	COG3539	Kva342_00809
LB	1	Kva342	Non_cap	3B1	-168 bp	coding (270-437/636 nt)	mrkF	mrkF	bp_deletion	NA	NA	NA
LB	1	Kva342	Non_cap	3B1	-867 bp	-867 bp	[03862]-bm3R1]	[HJIKBMFB_03862], [bm3R1]	bp_deletion	NA	NA	Kva342_00812
LB	1	Kva342	Non_cap	3B1	T->C	I112V (ATT->GTT)	4243	hypothetical protein	non-synonymous	S	COG4688	Kva342_04243
LB	2	Kva342	Non_cap	3B2	-12 bp	coding (110-121/996 nt)	mrkD_1	Fimbria adhesin protein	non-synonymous	N	COG3539	Kva342_00809
LB	2	Kva342	Non_cap	3B2	A->C	N14H (AAT->CAT)	3067	hypothetical protein	non-synonymous	NA	NA	Kva342_03067
LB	3	Kva342	Non_cap	3B3	IS_insertion	coding (1200/1257 nt)	5367	hypothetical protein	IS_insertion	NA	NA	Kva342_05367
LB	3	Kva342	Non_cap	3B3	-12 bp	coding (110-121/996 nt)	mrkD_1	Fimbria adhesin protein	bp_deletion	N	COG3539	Kva342_00809
LB	4	Kva342	Non_cap	3B4	-12 bp	coding (110-121/996 nt)	mrkD_1	Fimbria adhesin protein	bp_deletion	N	COG3539	Kva342_00809
LB	4	Kva342	Non_cap	3B4	(A)5->4	coding (580/636 nt)	mrkF	mrkF	bp_deletion	NA	NA	Kva342_00812
LB	4	Kva342	Non_cap	3B4	-298 bp	-298 bp	[soxS_2]-03862]	[soxS_2], [HJIKBMFB_03862]	bp_deletion	NA	NA	Kva342_03862
LB	5	Kva342	Non_cap	3B5	IS_insertion	coding (171/657 nt)	uvrY	Response regulator UvrY	IS_insertion	TK	COG2197	Kva342_01798
LB	6	Kva342	Non_cap	3B6	-12 bp	coding (100-111/996 nt)	mrkD_1	Fimbria adhesin protein	bp_deletion	N	COG3539	Kva342_00809
M02	1	Kva342	Cap	4A1	IS_insertion	coding (172/1140 nt)	cph2_2	Phytochrome-like protein cph2	IS_insertion	TK	COG3706	Kva342_03505
M02	1	Kva342	Cap	4A1	C->A	R91L (CGC->CTC)	soxS_2	Regulatory protein SoxS	non-synonymous	K	COG2207	Kva342_03861
M02	2	Kva342	Cap	4A2	G->A	A112V (GCC->GTC)	soxS_2	Regulatory protein SoxS	non-synonymous	K	COG2207	Kva342_03861
M02	2	Kva342	Cap	4A2	IS_insertion	coding (298/1140 nt)	cph2_2	Phytochrome-like protein cph2	IS_insertion	TK	COG3706	Kva342_03505
M02	2	Kva342	Cap	4A2	A->G	E223G (GAG->GGG)	kdsA	2-dehydro-3-deoxyphosphooctonate aldolase	non-synonymous	M	COG2877	Kva342_01991
M02	3	Kva342	Cap	4A3	C->A	G52W (GGG->TGG)	soxS_2	Regulatory protein SoxS	non-synonymous	K	COG2207	Kva342_03861
M02	3	Kva342	Cap	4A3	IS_insertion	coding (79/1140 nt)	cph2_2	Phytochrome-like protein cph2	IS_insertion	TK	COG3706	Kva342_03505
M02	4	Kva342	Cap	4A4	A->G	T217A (ACG->GCG)	lacY_2	Lactose permease	non-synonymous	P	COG2223	Kva342_02669
M02	5	Kva342	Cap	4A5	G->A	E60K (GAG->AAG)	rpoA	DNA-directed RNA polymerase subunit alpha	non-synonymous	K	COG0202	Kva342_00412
M02	5	Kva342	Cap	4A5	C->T	R14K (AGA->AAA)	surA	Succinate dehydrogenase cytochrome b556 subunit	non-synonymous	O	COG0760	Kva342_04491
M02	6	Kva342	Cap	4A6	C->T	W147* (TGG->TGA)	3862	hypothetical protein	non-synonymous	G	COG2220	Kva342_03862
M02	6	Kva342	Cap	4A6	G->A	A29V (GCC->GTC)	dnaJ_2	Chaperone protein DnaJ	non-synonymous	O	COG0484	Kva342_04537
M02	6	Kva342	Cap	4A6	(TCGCCA)1->2	coding (674/1368 nt)	ulaA_3	Ascorbate-specific PTS system EIIC component	bp_insertion	G	COG3037	Kva342_05260
M02	6	Kva342	Cap	4A6	IS_insertion	coding (95/705 nt)	ycgR	Flagellar brake protein YcgR	IS_insertion	N	COG5581	Kva342_00813
M02	6	Kva342	Cap	4A6	IS_insertion	coding (1289/1308 nt)	1712	Type IV secretion system protein virB10	IS_insertion	U	COG2948	Kva342_01712
M02	6	Kva342	Cap	4A6	IS_insertion	coding (224/432 nt)	uspG_4	Universal stress protein UP12	IS_insertion	T	COG0589	Kva342_05417
M02	1	Kva342	Non_cap	4D1	G->A	A32V (GCC->GTC)	soxS_2	Regulatory protein SoxS	non-synonymous	K	COG2207	Kva342_03861
M02	1	Kva342	Non_cap	4D1	IS_insertion	(591/1140 nt)	cph2_2	Phytochrome-like protein cph2	IS_insertion	TK	COG3706	Kva342_03505
M02	2	Kva342	Non_cap	4D2	IS_insertion	coding (255/1140 nt)	cph2_2	Phytochrome-like protein cph2	IS_insertion	TK	COG3706	Kva342_03505
M02	3	Kva342	Non_cap	4D3	-84 bp	coding (135-218/1065 nt)	lacI_1	Lactose operon repressor	bp_deletion	K	COG1609	Kva342_02667
M02	3	Kva342	Non_cap	4D3	-857 bp	coding (214-1070/1140 nt)	cph2_2	Phytochrome-like protein cph2	bp_deletion	TK	COG3706	Kva342_03505
M02	3	Kva342	Non_cap	4D3	C->G	T251S (ACC->AGC)	rbsC_5	Ribose import permease protein RbsC	non-synonymous	G	COG1172	Kva342_03818
M02	3	Kva342	Non_cap	4D3	A->G	V74A (GTC->GCC)	soxS_2	Regulatory protein SoxS	non-synonymous	K	COG2207	Kva342_03861
M02	3	Kva342	Non_cap	4D3	NA	-200	algC_1	Phosphomannomutase/phosphoglucomutase	bp_deletion	G	COG1109	Kva342_01609
M02	4	Kva342	Non_cap	4D4	C->T	G275S (GGC->AGC)	oxyR_5	Hydrogen peroxide‚inducible genes activator	non-synonymous	K	COG0583	Kva342_05207
M02	6	Kva342	Non_cap	4D6	A->C	Y143D (TAT->GAT)	ecpD	Fimbria adhesin EcpD	non-synonymous	NA	NA	NA
M02	6	Kva342	Non_cap	4D6	IS_insertion	coding (367/1206 nt)	xerC_6	Tyrosine recombinase XerC	IS_insertion	LX	COG0582	Kva342_04245
AUM	2	Kva342	Cap	5C2	T->C	I124T (ATC->ACC)	iscR_1	HTH-type transcriptional regulator IscR	non-synonymous	K	COG1959	Kva342_01215
AUM	2	Kva342	Cap	5C2	C->A	P645Q (CCG->CAG)	1595	Putative tyrosine-protein kinase in cps region	non-synonymous	M	COG3206	Kva342_01595
AUM	2	Kva342	Cap	5C2	A->C	S306R (AGT->CGT)	basS	Sensor protein BasS	non-synonymous	T	COG0642	Kva342_03604
AUM	2	Kva342	Cap	5C2	IS_insertion	coding (688/843 nt)	3957	NA	IS_insertion	NA	NA	Kva342_03957
AUM	3	Kva342	Cap	5C3	A->C	T140P (ACC->CCC)	basS	Sensor protein BasS	non-synonymous	T	COG0642	Kva342_03604
AUM	3	Kva342	Cap	5C3	IS_insertion	coding (964/1101 nt)	3862	RomA family MBL fold metallo-hydrolase	IS_insertion	G	COG2220	Kva342_03862
AUM	4	Kva342	Cap	5C4	IS_insertion	coding (680/1140 nt)	cph2_2	Phytochrome-like protein cph2	IS_insertion	TK	COG3706	Kva342_03505
AUM	4	Kva342	Cap	5C4	G->T	G85V (GGC->GTC)	1391	putative membrane protein	non-synonymous	S	COG0586	Kva342_01391
AUM	4	Kva342	Cap	5C4	A->C	W365G (TGG->GGG)	3862	hypothetical protein	non-synonymous	G	COG2220	Kva342_03862
AUM	5	Kva342	Cap	5C5	C->T	P143L (CCG->CTG)	1391	putative membrane protein	non-synonymous	S	COG0586	Kva342_01391
AUM	5	Kva342	Cap	5C5	C->A	A447A (GCG->GCT)	hsrA_1	putative transport protein HsrA	synonymous	G	COG2814	Kva342_01811
AUM	5	Kva342	Cap	5C5	-1 bp	coding (760/1140 nt)	cph2_2	Phytochrome‚like protein cph2	bp_deletion	TK	COG3706	Kva342_03505
AUM	5	Kva342	Cap	5C5	(GATAT)1->2	coding (80/342 nt)	soxS_2	Regulatory protein SoxS,superoxide response regulon	bp_insertion	K	COG2207	Kva342_03861
AUM	6	Kva342	Cap	5C6	IS_insertion	coding (387/579 nt)	4748	hypothetical protein	IS_insertion	NA	NA	Kva342_04748
AUM	6	Kva342	Cap	5C6	-10 bp	coding (525-534/705 nt)	lpxT	Lipid A 1‚diphosphate synthase	bp_deletion	I	COG0671	Kva342_01498
AUM	6	Kva342	Cap	5C6	A->T	S281R (AGT->AGA)	1730	hypothetical protein	non-synonymous	NA	NA	Kva342_01730
AUM	6	Kva342	Cap	5C6	C->T	A219V (GCG->GTG)	2189	hypothetical protein	non-synonymous	S	COG2990	Kva342_02189
AUM	6	Kva342	Cap	5C6	G->A	Q39* (CAG->TAG)	3862	hypothetical protein	non-synonymous	G	COG2220	Kva342_03862
AUM	6	Kva342	Cap	5C6	C->A	Q197K (CAG->AAG)	5367	hypothetical protein	non-synonymous	NA	NA	Kva342_05367
AUM	1	Kva342	Non_cap	6B1	C->T	W112* (TGG->TAG)	3862	hypothetical protein	non-synonymous	G	COG2220	Kva342_03862
AUM	1	Kva342	Non_cap	6B1	C->T	W22* (TGG->TAG)	lpxT	Lipid A 1-diphosphate synthase	non-synonymous	I	COG0671	Kva342_01498
AUM	2	Kva342	Non_cap	6B2	T->A	N109K (AAT->AAA)	mrkB	putative fimbrial chaperone YadV	non-synonymous	NA	NA	NA
AUM	2	Kva342	Non_cap	6B2	-42 bp	coding (162-203/705 nt)	lpxT	Lipid A 1-diphosphate synthase	bp_deletion	I	COG0671	Kva342_01498
AUM	2	Kva342	Non_cap	6B2	C->T	R91H (CGC->CAC)	soxS_2	Regulatory protein SoxS	non-synonymous	K	COG2207	Kva342_03861
AUM	2	Kva342	Non_cap	6B2	NA	coding (680/1140 nt)	cph2_2	Phytochrome-like protein cph2	IS_insertion	TK	COG3706	Kva342_03505
AUM	3	Kva342	Non_cap	6B3	T->G	L459R (CTG->CGG)	mrkC	Outer membrane usher protein HtrE	non-synonymous	NA	NA	Kva342_00808
AUM	3	Kva342	Non_cap	6B3	T->G	V35G (GTC->GGC)	mrkF	hypothetical protein	non-synonymous	NA	NA	Kva342_00812
AUM	3	Kva342	Non_cap	6B3	T->A	V200D (GTC->GAC)	basS	Sensor protein BasS	non-synonymous	T	COG0642	Kva342_03604
AUM	3	Kva342	Non_cap	6B3	G->A	R24C (CGT->TGT)	soxS_2	Regulatory protein SoxS	non-synonymous	K	COG2207	Kva342_03861
AUM	4	Kva342	Non_cap	6B4	T->C	V326A (GTC->GCC)	arcB	Aerobic respiration control sensor protein ArcB	non-synonymous	T	COG2205	Kva342_00490
AUM	4	Kva342	Non_cap	6B4	G->A	D52N (GAT->AAT)	1391	putative membrane protein	non-synonymous	S	COG0586	Kva342_01391
AUM	4	Kva342	Non_cap	6B4	#NAME?	coding (119/342 nt)	soxS_2	Regulatory protein SoxS	bp_insertion	K	COG2207	Kva342_03861
AUM	5	Kva342	Non_cap	6B5	G->T	Q77K (CAG->AAG)	metQ_3	Methionine-binding lipoprotein MetQ	non-synonymous	P	COG1464	Kva342_02226
AUM	5	Kva342	Non_cap	6B5	A->C	T112P (ACC->CCC)	basS	Sensor protein BasS	non-synonymous	T	COG0642	Kva342_03604
AUM	5	Kva342	Non_cap	6B5	G->A	P100L (CCG->CTG)	soxS_2	Regulatory protein SoxS	non-synonymous	K	COG2207	Kva342_03861
AUM	5	Kva342	Non_cap	6B5	A->G	N314S (AAC->AGC)	adhB_2	Alcohol dehydrogenase 2	non-synonymous	C	COG1454	Kva342_05248
AUM	5	Kva342	Non_cap	6B5	C->T	D355D (GAC->GAT)	lamB_2	Maltoporin	synonymous	G	COG4580	Kva342_04071
AUM	6	Kva342	Non_cap	6B6	C->A	A549E (GCG->GAG)	mrkC	Outer membrane usher protein HtrE	non-synonymous	NA	NA	NA
AUM	6	Kva342	Non_cap	6B6	C->A	W37C (TGG->TGT)	soxS_2	Regulatory protein SoxS	non-synonymous	K	COG2207	Kva342_03861
AUM	6	Kva342	Non_cap	6B6	C->T	G123D (GGC->GAC)	wecA	Undecaprenyl-phosphate alpha-N-acetylglucosaminyl 1-phosphate transferase	non-synonymous	M	COG0472	Kva342_05173
Soil	1	Kva342	Cap	7A1	G->T	G135G (GGC->GGA)	ydjH_1	putative sugar kinase YdjH	synonymous	G	COG0524	Kva342_01922
Soil	1	Kva342	Cap	7A1	IS_insertion	coding (73/1140 nt)	cph2_2	Phytochrome-like protein cph2	IS_insertion	TK	COG3706	Kva342_03505
Soil	2	Kva342	Cap	7A2	-1 bp	coding (656/993 nt)	rpoS	RNA polymerase sigma factor RpoS	bp_deletion	K	COG0568	Kva342_00984
Soil	2	Kva342	Cap	7A2	C->T	A78V (GCG->GTG)	rob_1	Right origin-binding protein	non-synonymous	K	COG4977	Kva342_01125
Soil	2	Kva342	Cap	7A2	C->T	R193Q (CGG->CAG)	nimR_5	HTH-type transcriptional regulator NimR	non-synonymous	K	COG2207	Kva342_03191
Soil	2	Kva342	Cap	7A2	IS_insertion	coding (471/1140 nt)	cph2_2	Phytochrome-like protein cph2	IS_insertion	TK	COG3706	Kva342_03505
Soil	3	Kva342	Cap	7A3	T->A	W37R (TGG->AGG)	rob_1	Right origin-binding protein	non-synonymous	K	COG4977	Kva342_01125
Soil	3	Kva342	Cap	7A3	T->A	L344Q (CTG->CAG)	phoQ	Virulence sensor histidine kinase PhoQ	non-synonymous	T	COG2205	Kva342_03265
Soil	3	Kva342	Cap	7A3	G->A	Q39* (CAG->TAG)	3862	hypothetical protein	non-synonymous	G	COG2220	Kva342_03862
Soil	4	Kva342	Cap	7A4	-10 bp	coding (360-369/2433 nt)	bcsB_1	Cyclic di-GMP-binding protein	bp_deletion	NW	COG3170	Kva342_00210
Soil	4	Kva342	Cap	7A4	C->G	A146A (GCG->GCC)	nagZ	Beta-hexosaminidase	synonymous	G	COG1472	Kva342_03298
Soil	4	Kva342	Cap	7A4	G->T	S35* (TCG->TAG)	soxS_2	Regulatory protein SoxS	non-synonymous	K	COG2207	Kva342_03861
Soil	5	Kva342	Cap	7A5	A->C	T418P (ACC->CCC)	2158	Gluconate 2-dehydrogenase flavoprotein	non-synonymous	IR	COG2303	Kva342_02158
Soil	6	Kva342	Cap	7A6	G->A	R220W (CGG->TGG)	oxyR_5	Hydrogen peroxide-inducible genes activator	non-synonymous	K	COG0583	Kva342_05207
Soil	1	Kva342	Non_cap	7D1	T->A	V474E (GTG->GAG)	abgT	p-aminobenzoyl-glutamate transport protein	non-synonymous	H	COG2978	Kva342_02811
Soil	1	Kva342	Non_cap	7D1	#NAME?	coding (587/720 nt)	ubiF_2	2-octaprenyl-3-methyl-6-methoxy-1,4-benzoquinol hydroxylase	bp_insertion	HC	COG0654	Kva342_03722
Soil	1	Kva342	Non_cap	7D1	C->T	G381G (GGC->GGT)	glmU	Bifunctional protein GlmU	synonymous	M	COG1207	Kva342_05320
Soil	1	Kva342	Non_cap	7D1	IS_insertion	coding (863/1059 nt)	adrA_1	putative diguanylate cyclase AdrA	IS_insertion	T	COG2199	Kva342_03212
Soil	2	Kva342	Non_cap	7D2	G->A	T68T (ACC->ACT)	srlB_1	PTS system glucitol/sorbitol-specific EIIA component	synonymous	G	COG3731	Kva342_01051
Soil	2	Kva342	Non_cap	7D2	IS_insertion	coding (138/273 nt)	4247	hypothetical protein	IS_insertion	NA	NA	NA
Soil	3	Kva342	Non_cap	7D3	-321	-321	[03654]-HJIKBMFB_03656]	tRNA-Lys (ttt)	bp_deletion	NA	NA	Kva342_04247
Soil	3	Kva342	Non_cap	7D3	-3 bp	coding (21-23/273 nt)	hupA	DNA-binding protein HU-alpha	bp_deletion	L	COG0776	Kva342_05069
Soil	4	Kva342	Non_cap	7D4	(AGCCGCA)1->2	coding (151/471 nt)	bcp	Putative peroxiredoxin bcp	bp_insertion	O	COG1225	Kva342_01279
Soil	4	Kva342	Non_cap	7D4	A->C	V308G (GTT->GGT)	cph2_2	Phytochrome-like protein cph2	non-synonymous	TK	COG3706	Kva342_03505
Soil	5	Kva342	Non_cap	7D5	IS_insertion	coding (169/1140 nt)	cph2_2	Phytochrome-like protein cph2	IS_insertion	TK	COG3706	Kva342_03505
Soil	6	Kva342	Non_cap	7D6	T->A	K260* (AAG->TAG)	cph2_2	Phytochrome-like protein cph2	non-synonymous	TK	COG3706	Kva342_03505
Soil	6	Kva342	Non_cap	7D6	G->A	Q39* (CAG->TAG)	3862	hypothetical protein	non-synonymous	G	COG2220	Kva342_03862
ASM	1	KpnBJ1	Cap	1B1	G->C	V343L (GTT->CTT)	dxr	1-deoxy-D-xylulose 5-phosphate reductoisomerase	non-synonymous	I	COG0743	KpnBJ1_01357
ASM	1	KpnBJ1	Cap	1B1	C->T	R393Q (CGG->CAG)	wcaJ	UDP-glucose:undecaprenyl-phosphate glucose-1-phosphate transferase	non-synonymous	M	COG2148	KpnBJ1_03702
ASM	1	KpnBJ1	Cap	1B1	(24-bp)2->1	coding (175-198/504 nt)	4169	hypothetical protein	intergenic bp_deletion	K	COG1959	KpnBJ1_04169
ASM	1	KpnBJ1	Cap	1B1	-100	-100	3570	hypothetical protein	bp_deletion	X	COG2801	KpnBJ1_03570
ASM	1	KpnBJ1	Cap	1B1	G->T	Q395K (CAA->AAA)	3710	Putative tyrosine-protein kinase in cps region	non-synonymous	M	COG3206	KpnBJ1_03710
ASM	1	KpnBJ1	Cap	1B1	T->A	S166C (AGC->TGC)	mrkD_3	Fimbria adhesin protein	non-synonymous	N	COG3539	KpnBJ1_04465
ASM	2	KpnBJ1	Cap	1B2	-100	-100	3570	hypothetical protein	bp_deletion	X	COG2801	KpnBJ1_03570
ASM	2	KpnBJ1	Cap	1B2	-115	-115	4913	JCCLLEFO_04913	bp_deletion	NA	NA	Kva342_04913
ASM	2	KpnBJ1	Cap	1B2	(24-bp)2->1	coding (175-198/504 nt)	4169	hypothetical protein	intergenic bp_deletion	K	COG1959	KpnBJ1_04169
ASM	3	KpnBJ1	Cap	1B3	-100	-100	3570	hypothetical protein	bp_deletion	X	COG2801	KpnBJ1_03570
ASM	3	KpnBJ1	Cap	1B3	G->T	Q395K (CAA->AAA)	3710	Putative tyrosine-protein kinase in cps region	non-synonymous	M	COG3206	KpnBJ1_03710
ASM	3	KpnBJ1	Cap	1B3	(24-bp)2->1	coding (175-198/504 nt)	4169	hypothetical protein	bp_deletion	K	COG1959	KpnBJ1_04169
ASM	4	KpnBJ1	Cap	1B4	-1 bp	coding (261/1398 nt)	wcaJ	UDP-glucose:undecaprenyl-phosphate glucose-1-phosphate transferase	bp_deletion	M	COG2148	KpnBJ1_03702
ASM	4	KpnBJ1	Cap	1B4	T->G	T19P (ACC->CCC)	yjiA	putative GTP-binding protein YjiA	non-synonymous	R	COG0523	KpnBJ1_01086
ASM	4	KpnBJ1	Cap	1B4	G->A	T143I (ACC->ATC)	yohC	Inner membrane protein YohC	non-synonymous	NA	NA	NA
ASM	5	KpnBJ1	Cap	1B5	-100	-100	3570	hypothetical protein	bp_deletion	X	COG2801	KpnBJ1_03570
ASM	5	KpnBJ1	Cap	1B5	A->C	T50P (ACC->CCC)	dxr	1-deoxy-D-xylulose 5-phosphate reductoisomerase	non-synonymous	I	COG0743	KpnBJ1_01357
ASM	5	KpnBJ1	Cap	1B5	C->A	A189A (GCC->GCA)	2556	hypothetical protein	synonymous	U	COG3519	KpnBJ1_02556
ASM	5	KpnBJ1	Cap	1B5	(24-bp)2->1	coding (175-198/504 nt)	4169	hypothetical protein	bp_deletion	K	COG1959	KpnBJ1_04169
ASM	5	KpnBJ1	Cap	1B5	T->A	S151C (AGC->TGC)	mrkD_3	Fimbria adhesin protein	non-synonymous	N	COG3539	KpnBJ1_04465
ASM	6	KpnBJ1	Cap	1B6	T->C	K327E (AAA->GAA)	wcaJ	UDP-glucose:undecaprenyl-phosphate glucose-1-phosphate transferase	non-synonymous	M	COG2148	KpnBJ1_03702
ASM	6	KpnBJ1	Cap	1B6	G->A	F114F (TTC->TTT)	bglA_2	6-phospho-beta-glucosidase BglA	synonymous	G	COG2723	KpnBJ1_04020
ASM	6	KpnBJ1	Cap	1B6	C->T	R54W (CGG->TGG)	glpR_5	Glycerol-3-phosphate regulon repressor	non-synonymous	KG	COG1349	KpnBJ1_04358
ASM	1	KpnBJ1	Non_cap	2A1	-100	-100	3570	hypothetical protein	bp_deletion	X	COG2801	KpnBJ1_03570
ASM	1	KpnBJ1	Non_cap	2A1	A->T	F359Y (TTC->TAC)	gdhA_1	NADP-specific glutamate dehydrogenase	non-synonymous	E	COG0334	KpnBJ1_02415
ASM	1	KpnBJ1	Non_cap	2A1	(A)7->6	coding (1017/1896 nt)	gspA	General stress protein A	bp_deletion	M	COG1442	KpnBJ1_03694
ASM	1	KpnBJ1	Non_cap	2A1	(24-bp)2->1	coding (175-198/504 nt)	4169	hypothetical protein	bp_deletion	K	COG1959	KpnBJ1_04169
ASM	1	KpnBJ1	Non_cap	2A1	-12 bp	coding (111-122/996 nt)	mrkD_3	Fimbria adhesin protein	bp_deletion	N	COG3539	KpnBJ1_04465
ASM	3	KpnBJ1	Non_cap	2A3	-4387	-4387	mbtB‚ÄìtycC	mbtB,tycC	bp_deletion	NA	NA	NA
ASM	3	KpnBJ1	Non_cap	2A3	C->T	T1517I (ACA->ATA)	2190	hypothetical protein	non-synonymous	Q	COG2931	KpnBJ1_02190
ASM	4	KpnBJ1	Non_cap	2A4	A->T	F359Y (TTC->TAC)	gdhA_1	NADP-specific glutamate dehydrogenase	non-synonymous	E	COG0334	KpnBJ1_02415
ASM	4	KpnBJ1	Non_cap	2A4	(A)7->6	coding (1017/1896 nt)	gspA	General stress protein A	bp_deletion	M	COG1442	KpnBJ1_03694
ASM	4	KpnBJ1	Non_cap	2A4	(24-bp)2->1	coding (175-198/504 nt)	4169	hypothetical protein	bp_deletion	K	COG1959	KpnBJ1_04169
ASM	4	KpnBJ1	Non_cap	2A4	-12 bp	coding (111-122/996 nt)	mrkD_3	Fimbria adhesin protein	bp_deletion	N	COG3539	KpnBJ1_04465
ASM	5	KpnBJ1	Non_cap	2A5	-132	-132	[04975]-JCCLLEFO_04976]	[JCCLLEFO_04975],[JCCLLEFO_04976]	bp_deletion	NA	NA	NA
ASM	5	KpnBJ1	Non_cap	2A5	(24-bp)2->1	coding (175-198/504 nt)	4169	hypothetical protein	bp_deletion	K	COG1959	KpnBJ1_04169
ASM	5	KpnBJ1	Non_cap	2A5	G->A	W131* (TGG->TAG)	yhjH_2	Cyclic di-GMP phosphodiesterase YhjH	non-synonymous	T	COG2200	KpnBJ1_04463
ASM	5	KpnBJ1	Non_cap	2A5	T->A	S166C (AGC->TGC)	mrkD_3	Fimbria adhesin protein	non-synonymous	N	COG3539	KpnBJ1_04465
ASM	5	KpnBJ1	Non_cap	2A5	-133	-133	[04975]-JCCLLEFO_04976]	[JCCLLEFO_04975],[JCCLLEFO_04976]	bp_deletion	NA	NA	NA
ASM	6	KpnBJ1	Non_cap	2A6	T->C	V109A (GTG->GCG)	crp	cAMP-activated global transcriptional regulator CRP	non-synonymous	T	COG0664	KpnBJ1_00065
LB	1	KpnBJ1	Cap	2D1	-100	-100	3570	hypothetical protein	bp_deletion	X	COG2801	KpnBJ1_03570
LB	1	KpnBJ1	Cap	2D1	(24-bp)2->1	coding (175-198/504 nt)	4169	hypothetical protein	bp_deletion	K	COG1959	KpnBJ1_04169
LB	1	KpnBJ1	Cap	2D1	G->A	Q306* (CAG->TAG)	rpoS	RNA polymerase sigma factor RpoS	non-synonymous	K	COG0568	KpnBJ1_04302
LB	1	KpnBJ1	Cap	2D1	C->T	A325T (GCG->ACG)	dppA_1	Periplasmic dipeptide transport protein	non-synonymous	E	COG0747	KpnBJ1_00214
LB	1	KpnBJ1	Cap	2D1	C->T	G569D (GGT->GAT)	3710	Putative tyrosine-protein kinase in cps region	non-synonymous	M	COG3206	KpnBJ1_03710
LB	1	KpnBJ1	Cap	2D1	T->C	T343A (ACG->GCG)	wza	hypothetical protein	non-synonymous	NA	NA	NA
LB	1	KpnBJ1	Cap	2D1	(24-bp)2->1	coding (175-198/504 nt)	4169	hypothetical protein	bp_deletion	K	COG1959	KpnBJ1_04169
LB	3	KpnBJ1	Cap	2D3	-29	-129	[04975]-JCCLLEFO_04976]	[JCCLLEFO_04975],[JCCLLEFO_04976]	bp_deletion	NA	NA	NA
LB	3	KpnBJ1	Cap	2D3	(A)7->6	coding (126/1398 nt)	wcaJ	UDP-glucose:undecaprenyl-phosphate glucose-1-phosphate transferase	bp_deletion	M	COG2148	KpnBJ1_03702
LB	3	KpnBJ1	Cap	2D3	T->C	Q389R (CAA->CGA)	3710	Putative tyrosine-protein kinase in cps region	non-synonymous	M	COG3206	KpnBJ1_03710
LB	3	KpnBJ1	Cap	2D3	-12 bp	coding (111-122/996 nt)	mrkD_3	Fimbria adhesin protein	bp_deletion	N	COG3539	KpnBJ1_04465
LB	4	KpnBJ1	Cap	2D4	-100	-100	3570	hypothetical protein	bp_deletion	X	COG2801	KpnBJ1_03570
LB	4	KpnBJ1	Cap	2D4	G->A	G55D (GGC->GAC)	mggB	Mannosylglucosyl-3-phosphoglycerate phosphatase	non-synonymous	FV	COG0737	KpnBJ1_01648
LB	4	KpnBJ1	Cap	2D4	-87 bp	coding (634-720/1326 nt)	astB_1	N-succinylarginine dihydrolase	bp_deletion	E	COG3724	KpnBJ1_02429
LB	4	KpnBJ1	Cap	2D4	G->A	S137L (TCA->TTA)	3710	Putative tyrosine-protein kinase in cps region	non-synonymous	M	COG3206	KpnBJ1_03710
LB	4	KpnBJ1	Cap	2D4	G->A	L71F (CTT->TTT)	3710	Putative tyrosine-protein kinase in cps region	non-synonymous	M	COG3206	KpnBJ1_03710
LB	4	KpnBJ1	Cap	2D4	G->A	P346L (CCT->CTT)	wza	hypothetical protein	non-synonymous	NA	NA	NA
LB	4	KpnBJ1	Cap	2D4	C->T	Q743* (CAG->TAG)	bepE_2	Efflux pump membrane transporter BepE	non-synonymous	V	COG0841	KpnBJ1_04168
LB	4	KpnBJ1	Cap	2D4	-12 bp	coding (111-122/996 nt)	mrkD_3	Fimbria adhesin protein	bp_deletion	N	COG3539	KpnBJ1_04465
LB	5	KpnBJ1	Cap	2D5	-100	-100	3570	hypothetical protein	bp_deletion	X	COG2801	KpnBJ1_03570
LB	5	KpnBJ1	Cap	2D5	G->T	V307F (GTC->TTC)	fabF_2	3-oxoacyl-[acyl-carrier-protein] synthase 2	non-synonymous	IQ	COG0304	KpnBJ1_02885
LB	5	KpnBJ1	Cap	2D5	A->C	G285G (GGT->GGG)	yciC_1	Putative metal chaperone YciC	synonymous	R	COG0523	KpnBJ1_03592
LB	5	KpnBJ1	Cap	2D5	G->A	Q57* (CAG->TAG)	wzi	hypothetical protein	non-synonymous	NA	NA	KpnBJ1_03712
LB	5	KpnBJ1	Cap	2D5	(24-bp)2->1	coding (175-198/504 nt)	4169	hypothetical protein	bp_deletion	K	COG1959	KpnBJ1_04169
LB	6	KpnBJ1	Cap	2D6	-100	-100	3570	hypothetical protein	bp_deletion	X	COG2801	KpnBJ1_03570
LB	6	KpnBJ1	Cap	2D6	G->A	Q57* (CAG->TAG)	wzi	hypothetical protein	non-synonymous	NA	NA	KpnBJ1_03712
LB	6	KpnBJ1	Cap	2D6	C->T	S139S (AGC->AGT)	mdtB	Multidrug resistance protein MdtB	non-synonymous	V	COG0841	KpnBJ1_03727
LB	6	KpnBJ1	Cap	2D6	(24-bp)2->1	coding (175-198/504 nt)	4169	hypothetical protein	bp_deletion	K	COG1959	KpnBJ1_04169
LB	2	KpnBJ1	Non_cap	3C2	A->C	M434L (ATG->CTG)	putP_1	Sodium/proline symporter	non-synonymous	E	COG0591	KpnBJ1_02251
LB	2	KpnBJ1	Non_cap	3C2	-127	-127	04975]-JCCLLEFO_04976]	[JCCLLEFO_04975],[JCCLLEFO_04976]	bp_deletion	NA	NA	NA
LB	2	KpnBJ1	Non_cap	3C2	-135 bp	coding (336-470/1176 nt)	bepF	Efflux pump periplasmic linker BepF	bp_deletion	MV	COG0845	KpnBJ1_04167
LB	2	KpnBJ1	Non_cap	3C2	C->T	G109S (GGC->AGC)	mrkD_3	Fimbria adhesin protein	non-synonymous	N	COG3539	KpnBJ1_04465
LB	2	KpnBJ1	Non_cap	3C2	-12 bp	coding (111-122/996 nt)	mrkD_3	Fimbria adhesin protein	bp_deletion	N	COG3539	KpnBJ1_04465
LB	3	KpnBJ1	Non_cap	3C3	-12 bp	coding (98-109/996 nt)	mrkD_3	Fimbria adhesin protein	bp_deletion	N	COG3539	KpnBJ1_04465
LB	4	KpnBJ1	Non_cap	3C4	C->A	A206S (GCG->TCG)	yeeA	Inner membrane protein YeeA	non-synonymous	S	COG1289	KpnBJ1_03673
LB	4	KpnBJ1	Non_cap	3C4	(24-bp)2->1	coding (175-198/504 nt)	4169	hypothetical protein	bp_deletion	K	COG1959	KpnBJ1_04169
LB	4	KpnBJ1	Non_cap	3C4	#NAME?	coding (636/2751 nt)	barA_2	Signal transduction histidine-protein kinase BarA	bp_insertion	T	COG4999	KpnBJ1_04327
LB	4	KpnBJ1	Non_cap	3C4	-12 bp	coding (98-109/996 nt)	mrkD_3	Fimbria adhesin protein	bp_deletion	N	COG3539	KpnBJ1_04465
LB	5	KpnBJ1	Non_cap	3C5	-100	-100	3570	hypothetical protein	bp_deletion	X	COG2801	KpnBJ1_03570
LB	6	KpnBJ1	Cap	4B1	-100	-100	3570	hypothetical protein	bp_deletion	X	COG2801	KpnBJ1_03570
M02	1	KpnBJ1	Cap	4B1	A->C	I154S (ATC->AGC)	glgC_1	Glucose-1-phosphate adenylyltransferase	non-synonymous	G	COG0448	KpnBJ1_00118
M02	1	KpnBJ1	Cap	4B1	(24-bp)2->1	coding (175-198/504 nt)	4169	hypothetical protein	bp_deletion	K	COG1959	KpnBJ1_04169
M02	2	KpnBJ1	Cap	4B2	G->A	H186Y (CAC->TAC)	recO	DNA repair protein RecO	non-synonymous	L	COG1381	KpnBJ1_04109
M02	3	KpnBJ1	Cap	4B3	(24-bp)2->1	coding (175-198/504 nt)	4169	hypothetical protein	bp_deletion	K	COG1959	KpnBJ1_04169
M02	4	KpnBJ1	Cap	4B4	-100	-100	3570	hypothetical protein	bp_deletion	X	COG2801	KpnBJ1_03570
M02	4	KpnBJ1	Cap	4B4	G->A	H186H (CAC->CAT)	recO	DNA repair protein RecO	synonymous	L	COG1381	KpnBJ1_04109
M02	6	KpnBJ1	Cap	4B6	C->A	L2417L (CTG->CTT)	pksJ	Polyketide synthase PksJ	non-synonymous	Q	COG3321	KpnBJ1_03649
M02	6	KpnBJ1	Cap	4B6	(24-bp)2->1	coding (175-198/504 nt)	4169	hypothetical protein	bp_deletion	K	COG1959	KpnBJ1_04169
M02	1	KpnBJ1	Non_cap	5A1	-1 bp	coding (387/1194 nt)	acrA	Multidrug efflux pump subunit AcrA	bp_deletion	MV	COG0845	KpnBJ1_01630
M02	1	KpnBJ1	Non_cap	5A1	C->A	F632L (TTC->TTA)	dmsA_2	Dimethyl sulfoxide reductase DmsA	non-synonymous	C	COG0243	KpnBJ1_02123
M02	1	KpnBJ1	Non_cap	5A1	A->T	K259I (AAA->ATA)	metQ_4	D-methionine-binding lipoprotein MetQ	non-synonymous	P	COG1464	KpnBJ1_03277
M02	1	KpnBJ1	Non_cap	5A1	G->A	L273L (CTG->CTA)	pgrR_8	HTH-type transcriptional regulator PgrR	synonymous	K	COG0583	KpnBJ1_03536
M02	1	KpnBJ1	Non_cap	5A1	C->T	G220S (GGC->AGC)	pdxJ	Pyridoxine 5'-phosphate synthase	non-synonymous	H	COG0854	KpnBJ1_04108
M02	2	KpnBJ1	Non_cap	5A2	-100	-100	3570	hypothetical protein	bp_deletion	X	COG2801	KpnBJ1_03570
M02	2	KpnBJ1	Non_cap	5A2	-12 bp	coding (794-805/1152 nt)	argE	Acetylornithine deacetylase	bp_deletion	E	COG0624	KpnBJ1_00561
M02	3	KpnBJ1	Non_cap	5A3	-100	-100	3570	hypothetical protein	bp_deletion	X	COG2801	KpnBJ1_03570
M02	3	KpnBJ1	Non_cap	5A3	A->T	L32Q (CTG->CAG)	mreC	Cell shape-determining protein MreC	non-synonymous	D	COG1792	KpnBJ1_04870
M02	4	KpnBJ1	Non_cap	5A4	-100	-100	3570	hypothetical protein	bp_deletion	X	COG2801	KpnBJ1_03570
M02	4	KpnBJ1	Non_cap	5A4	-7 bp	coding (196-202/366 nt)	rob_4	Right origin-binding protein	bp_deletion	K	COG4977	KpnBJ1_04166
M02	5	KpnBJ1	Non_cap	5A5	-100	-100	3570	hypothetical protein	bp_deletion	X	COG2801	KpnBJ1_03570
M02	5	KpnBJ1	Non_cap	5A5	G->T	A282D (GCC->GAC)	betB_3	NAD/NADP-dependent betaine aldehyde dehydrogenase	non-synonymous	C	COG1012	KpnBJ1_04592
M02	6	KpnBJ1	Non_cap	5A6	-100	-100	3570	hypothetical protein	bp_deletion	X	COG2801	KpnBJ1_03570
M02	6	KpnBJ1	Non_cap	5A6	-3 bp	coding (971-973/1470 nt)	tolC_2	Outer membrane protein TolC	bp_deletion	M	COG1538	KpnBJ1_04679
AUM	1	KpnBJ1	Cap	5D1	C->T	R236C (CGC->TGC)	dxr	1-deoxy-D-xylulose 5-phosphate reductoisomerase	non-synonymous	I	COG0743	KpnBJ1_01357
AUM	1	KpnBJ1	Cap	5D1	G->A	D239D (GAC->GAT)	mhpC	2-hydroxy-6-oxononadienedioate/2-hydroxy-6- oxononatrienedioate hydrolase	synonymous	I	COG2267	KpnBJ1_03226
AUM	1	KpnBJ1	Cap	5D1	A->C	G285G (GGT->GGG)	yciC_1	Putative metal chaperone YciC	synonymous	R	COG0523	KpnBJ1_03592
AUM	1	KpnBJ1	Cap	5D1	C->T	G569D (GGT->GAT)	3710	Putative tyrosine-protein kinase in cps region	non-synonymous	M	COG3206	KpnBJ1_03710
AUM	1	KpnBJ1	Cap	5D1	-484	-484	04945]‚ÄìJCCLLEFO_04946	[JCCLLEFO_04945],JCCLLEFO_04946	bp_deletion	NA	NA	KpnBJ1_04945
AUM	1	KpnBJ1	Cap	5D1	(24-bp)2->1	coding (175-198/504 nt)	4169	hypothetical protein	non-synonymous	K	COG1959	KpnBJ1_04169
AUM	2	KpnBJ1	Cap	5D2	-484	-484	04945]‚ÄìJCCLLEFO_04946	[JCCLLEFO_04945],JCCLLEFO_04946	bp_deletion	NA	NA	KpnBJ1_04945
AUM	2	KpnBJ1	Cap	5D2	C->T	R236C (CGC->TGC)	dxr	1-deoxy-D-xylulose 5-phosphate reductoisomerase	bp_deletion	I	COG0743	KpnBJ1_01357
AUM	2	KpnBJ1	Cap	5D2	C->T	G125G (GGC->GGT)	astC_1	Succinylornithine transaminase	synonymous	E	COG4992	KpnBJ1_02426
AUM	2	KpnBJ1	Cap	5D2	(24-bp)2->1	coding (175-198/504 nt)	4169	hypothetical protein	bp_deletion	K	COG1959	KpnBJ1_04169
AUM	3	KpnBJ1	Cap	5D3	T->G	D373E (GAT->GAG)	mpl	UDP-N-acetylmuramate--L-alanyl-gamma-D-glutamyl- meso-2,6-diaminoheptandioate ligase	non-synonymous	M	COG0773	KpnBJ1_00942
AUM	5	KpnBJ1	Cap	5D5	(24-bp)2->1	coding (175-198/504 nt)	4169	hypothetical protein	bp_deletion	K	COG1959	KpnBJ1_04169
AUM	5	KpnBJ1	Cap	5D5	G->A	A53V (GCC->GTC)	thiG	Thiazole synthase	non-synonymous	H	COG2022	KpnBJ1_00687
AUM	5	KpnBJ1	Cap	5D5	C->A	R184L (CGC->CTC)	fnr	Fumarate and nitrate reduction regulatory protein	non-synonymous	T	COG0664	KpnBJ1_02662
AUM	5	KpnBJ1	Cap	5D5	-100	-100	3570	hypothetical protein	bp_deletion	X	COG2801	KpnBJ1_03570
AUM	5	KpnBJ1	Cap	5D5	C->T	G220S (GGC->AGC)	pdxJ	Pyridoxine 5'-phosphate synthase	non-synonymous	H	COG0854	KpnBJ1_04108
AUM	5	KpnBJ1	Cap	5D5	(24-bp)2->1	coding (175-198/504 nt)	4169	hypothetical protein	bp_deletion	K	COG1959	KpnBJ1_04169
AUM	2	KpnBJ1	Non_cap	6C2	-127	-127	[04975]-JCCLLEFO_04976]	[JCCLLEFO_04975],[JCCLLEFO_04976]	bp_deletion	NA	NA	KpnBJ1_04975
AUM	2	KpnBJ1	Non_cap	6C2	G->A	S817S (TCG->TCA)	ftsK	DNA translocase FtsK	synonymous	D	COG3115	KpnBJ1_02119
AUM	3	KpnBJ1	Non_cap	6C3	-100	-100	3570	hypothetical protein	bp_deletion	X	COG2801	KpnBJ1_03570
AUM	4	KpnBJ1	Non_cap	6C4	3 bp->T	coding (284-286/915 nt)	livH_6	High-affinity branched-chain amino acid transport system permease protein LivH	bp_deletion	E	COG0559	KpnBJ1_03389
AUM	4	KpnBJ1	Non_cap	6C4	C->A	R94R (CGG->CGT)	livH_6	High-affinity branched-chain amino acid transport system permease protein LivH	synonymous	E	COG0559	KpnBJ1_03389
AUM	5	KpnBJ1	Non_cap	6C5	G->A	L181L (CTG->CTA)	gntT	High-affinity gluconate transporter	synonymous	GR	COG2610	KpnBJ1_00107
AUM	5	KpnBJ1	Non_cap	6C5	A->G	F90S (TTC->TCC)	pdxJ	Pyridoxine 5'-phosphate synthase	non-synonymous	H	COG0854	KpnBJ1_04108
AUM	5	KpnBJ1	Non_cap	6C5	(G)7->6	coding (99/1164 nt)	dhaT	1,3-propanediol dehydrogenase	bp_deletion	C	COG1454	KpnBJ1_04722
AUM	5	KpnBJ1	Non_cap	6C5	T->G	T359P (ACC->CCC)	infB	Translation initiation factor IF-2	non-synonymous	M	COG3064	KpnBJ1_04797
AUM	6	KpnBJ1	Non_cap	6C6	G->A	H186Y (CAC->TAC)	recO	DNA repair protein RecO	non-synonymous	L	COG1381	KpnBJ1_04109
AUM	6	KpnBJ1	Non_cap	6C6	(24-bp)2->1	coding (175-198/504 nt)	4169	hypothetical protein	bp_deletion	K	COG1959	KpnBJ1_04169

## Sheet: Capsule-associated genes
Legend: Compilation of genes known to impact capsule production
gene	Annotation (pangenome)	Locus tag ATCC43816	Locus tag NTUH-K2044	Effect on capsule	Ref	Accession ATCC43816	Accession NTUH-K2044
yjeK	EF-P beta-lysylation protein EpmB	NA	KP1_0415	Down	Dorman et al		BAH61299.1
wcaI	putative glycosyl transferase	NA	KP1_3706	Down	Dorman et al		BAH64288.1
gmm (wcaH)	GDP-mannose mannosyl hydrolase	NA	KP1_3708	Down	Dorman et al		BAH64289.1
wcaG	GDP-fucose synthetase	NA	KP1_3709	Down	Dorman et al		BAH64290.1
gmd	GDP-mannose 4,6-dehydratase	NA	KP1_3711	Down	Dorman et al		BAH64291.1
KP1_3712	galactoside O-acetyltransferase	NA	KP1_3712	Down	Dorman et al		BAH64292.1
group_19979	glycosyltransferase	NA	KP1_3713	Down	Dorman et al		BAH64293.1
magA	mucoviscosity-associated protein	NA	KP1_3714	Down	Dorman et al		BAH64294.1
KP1_3715	polysaccharide pyruvyl transferase	NA	KP1_3715	Down	Dorman et al		BAH64295.1
wzx	repeat unit exporter	NA	KP1_3716	Down	Dorman et al		BAH64296.1
group_15943 (wzc)	tyrosine-protein kinase Wzc	NA	KP1_3718	Down	Dorman et al		BAH64297.1
group_42709 (wzb)	putative protein tyrosine phosphatase	NA	KP1_3719	Down	Dorman et al		BAH64298.1
NA (csrB)	carbon storage regulatory sRNA	NA	KP1_6106	Down	Dorman et al
rmpA_2	regulator of mucoid phenotype	NA	KP1_p020	Down	Dorman et al		BAH65944.1
uvrY	BarA-associated response regulator UvrY (GacA, SirA)	VK055_0032	KP1_3542	Down	Dorman et al, Mike et al	AIK78663.1	BAH64140.1
yebR	free methionine-(R)-sulfoxide reductase	VK055_0101		Non-mucoid	Mike et al	AIK78729.1
group_13043	carboxy-terminal protease	VK055_0103	KP1_3473	Up	Dorman et al	AIK78731.1	BAH64074.1
galU	UTP-glucose-1-phosphate uridylyltransferase	VK055_0250	KP1_3315	Down	Dorman et al,Mike et al	AIK78876.1	BAH63931.1
hns	global DNA-binding transcriptional dual regulator H-NS	VK055_0251	KP1_3314	Up	Dorman et al	AIK78877.1	BAH63930.1
lpp	major outer membrane lipoprotein	VK055_0326	KP1_3230	Down	Dorman et al	AIK78952.1	BAH63852.1
pykF	pyruvate kinase	VK055_0327	KP1_3229	Up	Dorman et al	AIK78953.1	BAH63851.1
slyA_1	transcriptional regulator SlyA	VK055_0496	KP1_3054	Down	Dorman et al, Mike et al	AIK79119.1	BAH63691.1
rnfE	electron transport complex protein RnfE	VK055_0509	KP1_3041	Down	Dorman et al	AIK79132.1	BAH63679.1
nqrB_1 (rnfD)	electron transport complex protein RnfD	VK055_0511	KP1_3039	Down	Dorman et al, Mike et al	AIK79134.1	BAH63677.1
rnfC_2	electron transport complex protein RnfC	VK055_0512	KP1_3038	Down	Dorman et al, Mike et al	AIK79135.1	BAH63676.1
rnfA	electron transport complex protein RnfA	VK055_0514	KP1_3036	Down	Dorman et al	AIK79137.1	BAH63674.1
	sugar (and other) transporter family protein	VK055_0865		Non-mucoid	Mike et al	AIK79488.1
	hypothetical protein	VK055_0933		Non-mucoid	Mike et al	AIK79556.1
dcuR	response regulator	VK055_0953		Hypo-mucoid	Mike et al	AIK79575.1
ydgI	Arginine/ornithine antiporter ArcD	VK055_0982	KP1_2534	Down	Dorman et al	AIK79605.1	BAH63206.1
manA	mannose-6-phosphate isomerase	VK055_0991	KP1_2524	Down	Dorman et al	AIK79614.1	BAH63197.1
	periplasmic binding and sugar binding domain of LacI family protein	VK055_0993		Non-mucoid	Mike et al	AIK79616.1
dppA_2	antimicrobial peptide ABC transporter substrate-binding protein SapA	VK055_1157	KP1_2335	Up	Dorman et al, Mike et al	AIK79780.1	BAH63020.1
sapB_2	peptide transport system permease protein sapB	VK055_1158	KP1_2334	Up	Dorman et al, Mike et al	AIK79781.1	BAH63019.1
sapC	peptide transport system permease protein sapC	VK055_1159	KP1_2333	Up	Dorman et al	AIK79782.1	BAH63018.1
group_16264	peptide transport system ATP-binding protein sapF	VK055_1161	KP1_2331	Up	Dorman et al, Mike et al	AIK79784.1	BAH63016.1
	23S rRNA pseudouridine 2457 synthase	VK055_1319		Non-mucoid	Mike et al	AIK79942.1
mdoH	glucans biosynthesis glucosyltransferase H	VK055_1403	KP1_2051	Up	Dorman et al	AIK80026.1	BAH62767.1
mdoG	glucans biosynthesis protein G	VK055_1404	KP1_2050	Up	Dorman et al	AIK80027.1	BAH62766.1
	AAA domain protein	VK055_1576		Non-mucoid	Mike et al	AIK80196.1
tolB	translocation protein TolB	VK055_1782	KP1_1702	Up	Dorman et al	AIK80395.1	BAH62443.1
tolR	Tol biopolymer transport system TolR protein	VK055_1784	KP1_1700	Up	Dorman et al	AIK80397.1	BAH62441.1
sdhB	succinate dehydrogenase iron-sulfur protein	VK055_1797		Hypo-mucoid	Mike et al	AIK80410.1
sdhA	succinate dehydrogenase, flavoprotein subunit	VK055_1798		Hypo-mucoid	Mike et al	AIK80411.1
sdhC	succinate dehydrogenase, cytochrome b556 subunit	VK055_1800		Hypo-mucoid	Mike et al	AIK80413.1
pgm	phosphoglucomutase	VK055_1820	KP1_1664	Down	Dorman et al, Mike et al	AIK80433.1	BAH62407.1
seqA	replication initiation regulator SeqA	VK055_1821	KP1_1663	Down	Dorman et al	AIK80434.1	BAH62406.1
	branched-chain amino acid transport system / permease component family protein	VK055_1895		Hypo-mucoid	Mike et al	AIK80501.1
	binding-protein-dependent transport system innermembrane component family protein	VK055_1956		Non-mucoid	Mike et al	AIK80562.1
htpG	chaperone protein HtpG	VK055_2094	KP1_1331	Down	Dorman et al	AIK80699.1	BAH62110.1
hha	hemolysin expression modulating protein	VK055_2108	KP1_1317	Up	Dorman et al	AIK80713.1	BAH62096.1
acoB	acetoin:2,6-dichlorophenolindophenol oxidoreductase subunit beta	VK055_2294		Non-mucoid	Mike et al	AIK80898.1
glnD	[protein-PII] uridylyltransferase	VK055_2385	KP1_1019	Up	Dorman et al	AIK80982.1	BAH61830.1
dksA	RNA polymerase-binding transcription factor	VK055_2423	KP1_0973	Down	Dorman et al, Mike et al	AIK81020.1	BAH61791.1
		VK055_2441		Non-mucoid	Mike et al	AIK81038.1
aceE	pyruvate dehydrogenase E1 component	VK055_2452	KP1_0941	Up	Dorman et al	AIK81049.1	BAH61763.1
leuC		VK055_2495		Non-mucoid	Mike et al	AIK81092.1
surA	peptidyl-prolyl cis-trans isomerase	VK055_2524		Non-mucoid	Mike et al	AIK81121.1
apaH	bis(5'-nucleosyl)-tetraphosphatase	VK055_2528	KP1_0859	Up	Dorman et al	AIK81125.1	BAH61689.1
	PTS system mannose/fructose/sorbose IID component family protein	VK055_2628		Non-mucoid	Mike et al	AIK81222.1
	putative ascBF operon repressor	VK055_2661		Non-mucoid	Mike et al	AIK81255.1
	hypothetical protein	VK055_2732		Non-mucoid	Mike et al	AIK81322.1
	zinc-binding dehydrogenase family protein	VK055_2769		Non-mucoid	Mike et al	AIK81358.1
	fructose-1-6-bisphosphatase family protein	VK055_2839		Non-mucoid	Mike et al	AIK81428.1
purA	adenylosuccinate synthetase	VK055_2887	KP1_0448	Up	Dorman et al	AIK81476.1	BAH61329.1
	GTP-binding protein HflX	VK055_2893		Hypo-mucoid	Mike et al	AIK81482.1
miaA	tRNA delta(2)-isopentenylpyrophosphate transferase	VK055_2895	KP1_0439	Down	Dorman et al	AIK81484.1	BAH61322.1
yjeA	translation elongation factor P Lys34:lysine transferase	VK055_2911	KP1_0426	Down	Dorman et al	AIK81497.1	BAH61309.1
pgi	glucose-6-phosphate isomerase	VK055_3061	KP1_0264	Down	Dorman et al, Mike et al	AIK81646.1	BAH61164.1
trkG	Potassium uptake protein TrkH	VK055_3132	KP1_0206	Up	Dorman et al	AIK81704.1	BAH61112.1
rfaH	transcriptional activator RfaH	VK055_3141	KP1_0199	Down	Dorman et al, Mike et al	AIK81712.1	BAH61105.1
pldA	phospholipase A	VK055_3159		Non-mucoid	Mike et al	AIK81731.1
cyaA	adenylate cyclase	VK055_3170	KP1_0164	Up	Dorman et al, Mike et al	AIK81742.1	BAH61073.1
VK055_3181 (wzy)	ECA polymerase	VK055_3181	KP1_0156	Down	Dorman et al, Mike et al	AIK81749.1	BAH61065.1
wzxE	WzxE protein	VK055_3183	KP1_0154	Down	Dorman et al, Mike et al	AIK81751.1	BAH61063.1
wecA	Undecaprenyl-phosphate N-acetylglucosaminyl 1-phosphate transferase	VK055_3191	KP1_0146	Down	Dorman et al	AIK81759.1	BAH61055.1
	hypothetical protein	VK055_3211		Hypo-mucoid	Mike et al	AIK81779.1
hdfR	hdfR transcriptional regulator HdfR transcriptional repressor	VK055_3212		Hypo-mucoid	Mike et al	AIK81780.1
	branched-chain amino acid transport system / permease component family protein	VK055_3270		Non-mucoid	Mike et al	AIK81831.1
	formate dehydrogenase family accessory protein FdhD	VK055_3280		Non-mucoid	Mike et al	AIK81841.1
polA	DNA polymerase I	VK055_3301	KP1_0024	Up	Dorman et al, Mike et al	AIK81862.1	BAH60944.1
mioC_2	flavodoxin	VK055_3326	KP1_0001	Down	Dorman et al	AIK81883.1	BAH60924.1
	phosphoenolpyruvate phosphomutase family protein	VK055_3477		Non-mucoid	Mike et al	AIK82033.1
rph	ribonuclease PH	VK055_3485		Hypo-mucoid	Mike et al	AIK82041.1
mfpsA (wabH)	glycosyltransferase	VK055_3499	KP1_5322	Down	Dorman et al	AIK82055.1	BAH65750.1
rfaQ (waaQ)	lipopolysaccharide heptosyltransferase III	VK055_3501	KP1_5320	Down	Dorman et al	AIK82057.1	BAH65748.1
wabN	deacetylase	VK055_3502	KP1_5319	Down	Dorman et al	AIK82058.1	BAH65747.1
VK055_3504 (waaL)	O-antigen polymerase	VK055_3504	KP1_5317	Down	Dorman et al	AIK82060.1	BAH65745.1
VK055_3505 (rfaZ)	lipopolysaccharide core biosynthesis protein RfaZ	VK055_3505	KP1_5316	Down	Dorman et al	AIK82061.1	BAH65744.1
xylH	xylH	VK055_3537		Non-mucoid	Mike et al	AIK82093.1
dctA	dctA dicarboxylate transporter	VK055_3591		Non-mucoid	Mike et al	AIK82146.1
gor	glutathione reductase	VK055_3604	KP1_5206	Down	Dorman et al	AIK82159.1	BAH65642.1
pitA	Low-affinity inorganic phosphate transporter	VK055_3612	KP1_5198	Up	Dorman et al, Mike et al	AIK82167.1	BAH65634.1
arnD	Polymyxin resistance protein PmrJ	VK055_3626	KP1_5181	Down	Dorman et al, Mike et al	AIK82181.1	BAH65619.1
arnE	SMR family multidrug resistance protein	VK055_3628	KP1_5179	Down	Dorman et al, Mike et al	AIK82183.1	BAH65617.1
arnF	4-amino-4-deoxy-L-arabinose-phosphoundecaprenol flippase subunit ArnF	VK055_3630	KP1_5178	Down	Dorman et al, Mike et al	AIK82184.1	BAH65616.1
glpD	Aerobic glycerol-3-phosphate dehydrogenase	VK055_3679	KP1_5126	Down	Dorman et al	AIK82234.1	BAH65567.1
ompR	osmolarity response regulator	VK055_3696	KP1_5106	Down	Dorman et al	AIK82251.1	BAH65550
envZ_2	Osmolarity sensory histidine kinase EnvZ	VK055_3697	KP1_5105	Down	Dorman et al, Mike et al	AIK82252.1	BAH65549.1
fis	DNA-binding protein Fis	VK055_3805	KP1_4989	Up	Dorman et al	AIK82355.1	BAH65447.1
csrD	lipoprotein	VK055_3817	KP1_4976	Up	Dorman et al, Mike et al	AIK82367.1	BAH65435.1
argR	Arginine pathway regulatory protein ArgR	VK055_3832	KP1_4961	Down	Dorman et al	AIK82382.1	BAH65420.1
oadB2	oxaloacetate decarboxylase beta chain	VK055_3841		Non-mucoid	Mike et al	AIK82391.1
arcB	Aerobic respiration control sensor protein arcB	VK055_3858	KP1_4931	Down	Dorman et al, Mike et al	AIK82408.1	BAH65394.1
ptsN	PTS system transporter subunit IIA-like nitrogen-regulatory protein PtsN	VK055_3863	KP1_4926	Up	Dorman et al, Mike et al	AIK82413.1	BAH65389.1
yrbF	putative ABC transporter ATP-binding protein YrbF	VK055_3872	KP1_4917	Down	Dorman et al	AIK82422.1	BAH65380.1
mlaE (yrbE)	ABC transporter	VK055_3873	KP1_4916	Down	Dorman et al	AIK82423.1	BAH65379.1
mlaD	ABC transporter	VK055_3874	KP1_4915	Down	Dorman et al	AIK82424.1	BAH65378.1
mlaC (yrbC)	ABC transporter	VK055_3875	KP1_4914	Down	Dorman et al	AIK82425.1	BAH65377.1
greA	transcription elongation factor GreA	VK055_3886	KP1_4900	Down	Dorman et al	AIK82436.1	BAH65366.1
nudH	RNA pyrophosphohydrolase	VK055_4286		Hypo-mucoid	Mike et al	AIK82831.1
barA	BarA sensory histidine kinase	VK055_4386	KP1_4400	Down	Dorman et al	AIK82929.1	BAH64916.1
emrR/kvrB	emrR transcriptional repressor MprA transcriptional repressor	VK055_4504	KP1_4277	Down	Dorman et al	AIK83042.1	BAH64806.1
smpB	tmRNA-binding protein SmpB	VK055_4557	KP1_4198	Up	Dorman et al	AIK83095.1	BAH64734.1
rluD	23S rRNA pseudouridine synthase D	VK055_4583	KP1_4172	Down	Dorman et al	AIK83121.1	BAH64709.1
glnB	nitrogen regulatory protein P-II	VK055_4623	KP1_4132	Down	Dorman et al	AIK83157.1	BAH64673.1
	tRNAMet cytidine acetyltransferase	VK055_4703		Non-mucoid	Mike et al	AIK83237.1
	nucleoside transporter, NupC family protein	VK055_4768		Non-mucoid	Mike et al	AIK83296.1
mlaA	lipoprotein	VK055_4786	KP1_3977	Down	Dorman et al	AIK83313.1	BAH64527.1
pta	phosphate acetyltransferase	VK055_4827	KP1_3934	Up	Dorman et al	AIK83354.1	BAH64486.1
ackA_1	acetate kinase	VK055_4828	KP1_3933	Up	Dorman et al	AIK83355.1	BAH64485.1
nuoE		VK055_4840		Non-mucoid	Mike et al	AIK83367.1
rcsB	DNA-binding capsular synthesis response regulator RcsB	VK055_4883	KP1_3872	Down	Dorman et al	AIK83410.1	BAH64434.1
	ABC transporter family protein	VK055_4957		Non-mucoid	Mike et al	AIK83483.1
galF	UDP-glucose pyrophosphorylase	VK055_5012	KP1_3726	Down	Dorman et al	AIK83538.1	BAH64302.1
orf2	PAP2 family protein	VK055_5013	KP1_3725	Down	Dorman et al	AIK83539.1	BAH64301.1
wzi	outer membrane protein	VK055_5014	KP1_3721	Down	Dorman et al, Mike et al	AIK83540.1	BAH64300.1
wza	polysaccharide export protein	VK055_5015	KP1_3720	Down	Dorman et al, Mike et al	AIK83541.1	BAH64299.1
group_42838 (wzb)	putative acid phosphatase Wzb	VK055_5016	NA	Down	Dorman et al	AIK83542.1
wzc (etk)	tyrosine autokinase	VK055_5017	NA	Down	Dorman et al	AIK83543.1
mshA	group 1 glycosyl transferase	VK055_5018	NA	Down	Dorman et al	AIK83544.1
orf8	group 1 glycosyl transferase	VK055_5019	NA	Down	Dorman et al	AIK83545.1
VK055_5020	group 1 glycosyl transferase	VK055_5020	NA	Down	Dorman et al	AIK83546.1
VK055_5021	Lipid A core - O-antigen ligase and related enzymes	VK055_5021	NA	Down	Dorman et al	AIK83547.1
wzxC	colanic acid exporter	VK055_5022	NA	Down	Dorman et al	AIK83548.1
orf12	hypothetical protein	VK055_5023	NA	Down	Dorman et al	AIK83549.1
orf13	putative lipopolysaccharide biosynthesis O-acetyl transferase WbbJ	VK055_5024	NA	Down	Dorman et al	AIK83550.1
wcaJ	colanic acid biosynthsis UDP-glucose lipid carrier transferase WcaJ	VK055_5025	KP1_3705	Down	Dorman et al, Mike et al	AIK83551.1	BAH64287.1
gnd	6-phosphogluconate dehydrogenase	VK055_5026	KP1_3704	Down	Dorman et al, Mike et al	AIK83552.1	BAH64286.1
group_651 (manC)	mannose-1-phosphate guanylyltransferase	VK055_5027	KP1_3703	Down	Dorman et al	AIK83553.1	BAH642845.1
rmpA	regulator of mucoid phenotype	VK055_5097	KP1_3619	Down	Dorman et al,Mike et al	AIK83623.1	BAH64206.1
	hypothetical protein	VK055_5157		Non-mucoid	Mike et al	AIK83678.1
	References
	Dorman, M.J., et al., The Capsule Regulatory Network of Klebsiella pneumoniae Defined by density-TraDISort. Mbio, 2018. 9(6)
	Mike, L.A., et al., A systematic analysis of hypermucoviscosity and capsule reveals distinct and overlapping genes that impact Klebsiella pneumoniae fitness. Plos Pathogens, 2021. 17(3)

## Sheet: Blast_mutations_capsule
Legend: Blast results of genes with mutations against list of known capsule-assocaited genes
Database_protein_ID/Query	Capsule-related_gene	Identity	Length	Mismatch	Gapopen	Query Start	Query End	Subject Start	Subject End	E-value	Bitscore	Annotation
KpnNTUH_00139	BAH61055.1	100	367	0	0	1	367	1	367	0	736	wecA | Undecaprenyl-phosphate alpha-N-acetylglucosaminyl 1-phosphate transferase
KpnNTUH_00191	BAH61105.1	100	162	0	0	1	162	1	162	1.58e-123	337	rfaH | Transcription antitermination protein RfaH
KpnNTUH_00779	AIK81121.1	100	428	0	0	1	428	1	428	0	876	surA | Chaperone SurA
KpnNTUH_01501	AIK80413.1	98.901	91	1	0	44	134	1	91	2.82e-61	176	sdhC, cytochrome b556 subunit
KpnNTUH_01847	BAH64709.1	100	6	0	0	10	15	244	249	8.6	18.1	rluD
KpnNTUH_02083	BAH63018.1	100	296	0	0	1	296	1	296	0	582	sapC peptide ABC transporter permease SapC
KpnNTUH_02085	BAH63020.1	100	547	0	0	1	547	1	547	0	1128	sapA
KpnNTUH_02249	BAH63197.1	100	392	0	0	1	392	7	398	0	794	manA
KpnNTUH_02284	AIK79575.1	100	239	0	0	1	239	1	239	0	494	dcuR
KpnNTUH_02702	BAH63674.1	100	193	0	0	1	193	1	193	1.01e-137	376	electron transport complex protein RnfA
KpnNTUH_02704	BAH63676.1	100	753	0	0	1	753	1	753	0	1499	electron transport complex protein RnfC
KpnNTUH_02705	BAH63677.1	100	350	0	0	1	350	1	350	0	691	electron transport complex protein RnfD
KpnNTUH_02707	BAH63679.1	100	232	0	0	1	232	1	232	1.71e-171	464	rnfE
KpnNTUH_02719	BAH63691.1	99.306	144	1	0	1	144	3	146	1.03e-102	283	transcriptional regulator SlyA
KpnNTUH_02946	BAH63930.1	100	135	0	0	1	135	1	135	2.05e-98	272	global DNA-binding transcriptional dual regulator H-NS
KpnNTUH_03148	BAH64140.1	100	218	0	0	1	218	1	218	4.13e-166	450	BarA-associated response regulator UvrY (GacA, SirA)
KpnNTUH_03288	BAH64286.1	100	468	0	0	1	468	1	468	0	956	gnd
KpnNTUH_03289	BAH64287.1	100	467	0	0	1	467	1	467	0	949	wcaJ
KpnNTUH_03298	BAH64297.1	100	717	0	0	1	717	1	717	0	1451	wzc
KpnNTUH_03300	BAH64300.1	100	477	0	0	1	477	28	504	0	978	wzi
KpnNTUH_03302	BAH64302.1	100	298	0	0	1	298	1	298	0	612	galF
KpnNTUH_03429	BAH64434.1	100	216	0	0	1	216	1	216	1.96e-159	432	rcsB
KpnNTUH_03917	BAH64916.1	100	916	0	0	1	916	1	916	0	1873	BarA sensory histidine kinase
KpnNTUH_04383	BAH65394.1	100	779	0	0	1	779	1	779	0	1591	arcB
KpnNTUH_04403	BAH61299.1	88.889	9	1	0	33	41	143	151	0.93	22.7	EF-P beta-lysylation protein EpmB
KpnNTUH_04424	BAH65435.1	100	646	0	0	1	646	1	646	0	1330	csrD
KpnNTUH_04538	BAH65549.1	100	451	0	0	1	451	1	451	0	920	Osmolarity sensory histidine kinase EnvZ
KpnNTUH_04916	BAH65944.1	99.487	195	1	0	1	195	16	210	6.39e-147	400	rmpA_2| regulator of mucoid phenotype
KpnNTUH_04916	BAH64206.1	89.744	195	20	0	1	195	16	210	1.13e-130	359	rmpA | regulator of mucoid phenotype
KpnBJ1_00600	BAH61055.1	100	367	0	0	1	367	1	367	0	736	wecA | Undecaprenyl-phosphate alpha-N-acetylglucosaminyl 1-phosphate transferase
KpnBJ1_00652	BAH61105.1	100	162	0	0	1	162	1	162	1.58e-123	337	rfaH | Transcription antitermination protein RfaH
KpnBJ1_01221	AIK81121.1	99.753	405	1	0	1	405	24	428	0	827	surA | Chaperone SurA
KpnBJ1_01926	AIK80413.1	98.901	91	1	0	44	134	1	91	2.82e-61	176	sdhC, cytochrome b556 subunit
KpnBJ1_02280	BAH64709.1	100	6	0	0	10	15	244	249	8.6	18.1	rluD
KpnBJ1_02494	BAH63018.1	100	296	0	0	1	296	1	296	0	582	sapC peptide ABC transporter permease SapC
KpnBJ1_02496	BAH63020.1	99.634	547	2	0	1	547	1	547	0	1123	sapA
KpnBJ1_02647	BAH63197.1	99.744	391	1	0	1	391	7	397	0	791	manA
KpnBJ1_02683	AIK79575.1	100	239	0	0	1	239	1	239	0	494	dcuR
KpnBJ1_03079	BAH63674.1	100	193	0	0	1	193	1	193	1.01e-137	376	electron transport complex protein RnfA
KpnBJ1_03081	BAH63676.1	97.063	681	19	1	1	681	1	680	0	1326	electron transport complex protein RnfC
KpnBJ1_03082	BAH63677.1	99.714	350	1	0	1	350	1	350	0	690	electron transport complex protein RnfD
KpnBJ1_03084	BAH63679.1	100	232	0	0	1	232	1	232	1.71e-171	464	rnfE
KpnBJ1_03096	BAH63691.1	99.306	144	1	0	1	144	3	146	1.03e-102	283	transcriptional regulator SlyA
KpnBJ1_03512	BAH64140.1	99.541	218	1	0	1	218	1	218	2.26e-165	448	BarA-associated response regulator UvrY (GacA, SirA)
KpnBJ1_03701	BAH64286.1	99.359	468	3	0	1	468	1	468	0	951	gnd
KpnBJ1_03710	AIK83543.1	100	722	0	0	1	722	1	722	0	1459	wzc
KpnBJ1_03714	BAH64302.1	100	298	0	0	1	298	1	298	0	612	galF
KpnBJ1_03837	BAH64434.1	100	216	0	0	1	216	1	216	1.96e-159	432	rcsB
KpnBJ1_04327	BAH64916.1	99.891	916	1	0	1	916	1	916	0	1872	BarA sensory histidine kinase
KpnBJ1_04840	BAH65394.1	99.872	779	1	0	1	779	1	779	0	1588	arcB
KpnBJ1_04872	BAH65435.1	99.845	646	1	0	1	646	1	646	0	1327	csrD
KpnBJ1_04900	BAH65944.1	97.619	210	5	0	1	210	1	210	9.85e-157	425	rmpA_2| regulator of mucoid phenotype
KpnBJ1_04900	BAH64206.1	89.048	210	23	0	1	210	1	210	2.94e-141	386	rmpA | regulator of mucoid phenotype
Kva342_00448	BAH65435.1	99.071	646	6	0	1	646	1	646	0	1320	csrD
Kva342_00470	BAH61299.1	88.889	9	1	0	33	41	143	151	0.96	22.7	EF-P beta-lysylation protein EpmB
Kva342_00490	BAH65394.1	99.487	779	4	0	1	779	1	779	0	1584	arcB
Kva342_00959	BAH64916.1	98.144	916	17	0	1	916	1	916	0	1841	barA
Kva342_01459	BAH64434.1	99.537	216	1	0	1	216	1	216	6.62e-159	431	rcsB
Kva342_01591	BAH64302.1	98.993	298	3	0	1	298	1	298	0	609	galF
Kva342_01607	BAH64286.1	99.573	468	2	0	1	468	1	468	0	955	gnd
Kva342_01608	BAH64285.1	99.151	471	4	0	1	471	1	471	0	977	manC |mannose-1-phosphate guanylyltransferase
Kva342_01798	BAH64140.1	99.541	218	1	0	1	218	1	218	2.26e-165	448	BarA-associated response regulator UvrY (GacA, SirA)
Kva342_02021	BAH63930.1	100	135	0	0	1	135	1	135	2.05e-98	272	global DNA-binding transcriptional dual regulator H-NS
Kva342_02283	BAH63679.1	98.707	232	3	0	1	232	1	232	5.02e-170	461	electron transport complex protein RnfE
Kva342_02285	BAH63677.1	96.857	350	11	0	1	350	1	350	0	674	electron transport complex protein RnfD
Kva342_02286	BAH63676.1	94.954	753	38	0	1	753	1	753	0	1237	electron transport complex protein RnfC
Kva342_02288	BAH63674.1	100	193	0	0	1	193	1	193	1.01e-137	376	electron transport complex protein RnfA
Kva342_02527	BAH65550.1	81.818	11	2	0	76	86	14	24	1.2	22.3	ompR
Kva342_02532	BAH62407.1	85.714	7	1	0	88	94	405	411	5.9	20	pgm
Kva342_02793	AIK79575.1	98.745	239	3	0	1	239	1	239	1.07e-180	488	dcuR
Kva342_02831	BAH63197.1	98.724	392	5	0	1	392	7	398	0	786	manA | mannose-6-phosphate isomerase
Kva342_03004	BAH63020.1	98.355	547	9	0	1	547	1	547	0	1115	antimicrobial peptide ABC transporter substrate-binding protein SapA
Kva342_03018	BAH63018.1	99.324	296	2	0	1	296	1	296	0	578	peptide transport system permease protein sapC
Kva342_03330	BAH64709.1	100	6	0	0	10	15	244	249	9.3	17.7	rluD
Kva342_03664	BAH62441.1	100	142	0	0	1	142	1	142	6.14e-102	281	tolR
Kva342_03678	AIK80413.1	98.901	91	1	0	44	134	1	91	2.82e-61	176	sdhC | cytochrome b556 subunit
Kva342_04491	AIK81121.1	97.196	428	12	0	1	428	1	428	0	857	surA | Chaperone SurA
Kva342_05114	BAH61105.1	98.765	162	2	0	1	162	1	162	7.28e-123	336	rfaH | Transcription antitermination protein RfaH
Kva342_05173	BAH61055.1	99.728	367	1	0	1	367	1	367	0	735	wecA | Undecaprenyl-phosphate alpha-N-acetylglucosaminyl 1-phosphate transferase

## Sheet: Identified_SNPs
Environment	Pop	Strain	Anc	ID	Day	seq id	position	mutation	annotation	gene	description	mutation_type	Comment	Cap_direction
ASM	1	Kpn NTUH	Non_cap	2B1	100	KLPN.0218.00014.0002	6267	plasmid_deletion	Δ8135	-rcsA_3-	GNPGFLGD_04910,GNPGFLGD_04911,dinG_3,GNPGFLGD_04913,GNPGFLGD_04914,GNPGFLGD_04915,GNPGFLGD_04916,-rcsA_3-,yedA_3,GNPGFLGD_04919,[pfeA_3]	gene_deletion	cap_related
ASM	1	Kpn NTUH	Non_cap	2B1	100	KLPN.0218.00014.0001	3703656	T→A	L116Q (CTG→CAG)	rcsB	Transcriptional regulatory protein RcsB	non-synonymous	cap_related
ASM	1	Kpn NTUH	Non_cap	2B1	100	KLPN.0218.00014.0001	3516677	IS_insertion	coding (391/1896 nt)	gspA	General stress protein A	IS_insertion	O-antigen?
ASM	1	Kpn NTUH	Non_cap	2B1	100	KLPN.0218.00014.0001	4369771	new_junction	+70bp	mrkD_3	Fimbria adhesin protein	new_junction	mrk operon
ASM	2	Kpn NTUH	Non_cap	2B2	100	KLPN.0218.00014.0002	6267	new_junction	+70bp	-rcsA_3-	GNPGFLGD_04910,GNPGFLGD_04911,dinG_3,GNPGFLGD_04913,GNPGFLGD_04914,GNPGFLGD_04915,GNPGFLGD_04916,-rcsA_3-,yedA_3,GNPGFLGD_04919,[pfeA_3]	gene_deletion	cap_related
ASM	2	Kpn NTUH	Non_cap	2B2	100	KLPN.0218.00014.0001	1657707	(GCGCG)2→1	coding (864‑868/1017 nt)	galE	UDP‑glucose 4‑epimerase	bp_deletion	cap_related
ASM	2	Kpn NTUH	Non_cap	2B2	100	KLPN.0218.00014.0001	2940746	C→A	H176N (CAT→AAT)	GNPGFLGD_02754	hypothetical protein	non-synonymous
ASM	2	Kpn NTUH	Non_cap	2B2	100	KLPN.0218.00014.0001	4369096	C→A	G263C (GGC→TGC)	mrkD_3	Fimbria adhesin protein	non-synonymous	mrk operon
ASM	2	Kpn NTUH	Non_cap	2B2	100	KLPN.0218.00014.0001	4692111	G→A	R5C (CGT→TGT)	arcB	Aerobic respiration control sensor protein ArcB	non-synonymous	cap_related
ASM	2	Kpn NTUH	Non_cap	2B2	100	KLPN.0218.00014.0001	4711290	A→T	D317V (GAT→GTT)	degS	Serine endoprotease DegS	non-synonymous
ASM	3	Kpn NTUH	Non_cap	2B3	100	KLPN.0218.00014.0002	6267	plasmid_deletion	Δ8135	-rcsA_3-	GNPGFLGD_04910,GNPGFLGD_04911,dinG_3,GNPGFLGD_04913,GNPGFLGD_04914,GNPGFLGD_04915,GNPGFLGD_04916,-rcsA_3-,yedA_3,GNPGFLGD_04919,[pfeA_3]	gene_deletion	cap_related
ASM	3	Kpn NTUH	Non_cap	2B3	100	KLPN.0218.00014.0001	1657707	(GCGCG)2→1	coding (864‑868/1017 nt)	galE	UDP‑glucose 4‑epimerase	bp_deletion
ASM	3	Kpn NTUH	Non_cap	2B3	100	KLPN.0218.00014.0001	4079998	G→A	Q148Q (CAG→CAA)	GNPGFLGD_03775	hypothetical protein	synonymous
ASM	4	Kpn NTUH	Non_cap	2B4	100	KLPN.0218.00014.0002	6267	plasmid_deletion	Δ8135	-rcsA_3-	GNPGFLGD_04910,GNPGFLGD_04911,dinG_3,GNPGFLGD_04913,GNPGFLGD_04914,GNPGFLGD_04915,GNPGFLGD_04916,-rcsA_3-,yedA_3,GNPGFLGD_04919,[pfeA_3]	gene_deletion	cap_related
ASM	3	Kpn NTUH	Non_cap	2B3	100	KLPN.0218.00014.0001	4369654	G→A	R77C (CGC→TGC)	mrkD_3	Fimbria adhesin protein	non-synonymous	mrk operon
ASM	4	Kpn NTUH	Non_cap	2B4	100	KLPN.0218.00014.0001	4369476	G→A	S136L (TCG→TTG)	mrkD_3	Fimbria adhesin protein	non-synonymous	mrk operon
ASM	4	Kpn NTUH	Non_cap	2B4	100	KLPN.0218.00014.0001	4369675	G→A	R70C (CGC→TGC)	mrkD_3	Fimbria adhesin protein	non-synonymous	mrk operon
ASM	5	Kpn NTUH	Non_cap	2B5	100	KLPN.0218.00014.0002	6267	plasmid_deletion	Δ8135	-rcsA_3-	GNPGFLGD_04910,GNPGFLGD_04911,dinG_3,GNPGFLGD_04913,GNPGFLGD_04914,GNPGFLGD_04915,GNPGFLGD_04916,-rcsA_3-,yedA_3,GNPGFLGD_04919,[pfeA_3]	gene_deletion	cap_related
ASM	5	Kpn NTUH	Non_cap	2B5	100	KLPN.0218.00014.0001	3417910	A→G	S2250S (TCA→TCG)	ppsE	Phthiocerol/phenolphthiocerol synthesis polyketide synthase type I PpsE	synonymous
ASM	5	Kpn NTUH	Non_cap	2B5	100	KLPN.0218.00014.0001	3699108	A→T	L253Q (CTG→CAG)	ompC	Outer membrane protein C	non-synonymous
ASM	5	Kpn NTUH	Non_cap	2B5	100	KLPN.0218.00014.0001	4369201	C→A	G228C (GGC→TGC)	mrkD_3	Fimbria adhesin protein	non-synonymous	mrk operon
ASM	5	Kpn NTUH	Non_cap	2B5	100	KLPN.0218.00014.0001	4369711	C→A	D58Y (GAC→TAC)	mrkD_3	Fimbria adhesin protein	non-synonymous	mrk operon
ASM	5	Kpn NTUH	Non_cap	2B5	100	KLPN.0218.00014.0001	4494259	G→A	P53S (CCC→TCC)	clcD_2	Carboxymethylenebutenolidase	non-synonymous
ASM	6	Kpn NTUH	Non_cap	2B6	100	KLPN.0218.00014.0001	2567297	Δ1673		-hcpA_2-	GNPGFLGD_02384,GNPGFLGD_02385,hcpA_2,[GNPGFLGD_02387]	bp_deletion
ASM	6	Kpn NTUH	Non_cap	2B6	100	KLPN.0218.00014.0002	6267	plasmid_deletion	Δ8135	-rcsA_3-	GNPGFLGD_04910,GNPGFLGD_04911,dinG_3,GNPGFLGD_04913,GNPGFLGD_04914,GNPGFLGD_04915,GNPGFLGD_04916,-rcsA_3-,yedA_3,GNPGFLGD_04919,[pfeA_3]	gene_deletion	cap_related
ASM	6	Kpn NTUH	Non_cap	2B6	100	KLPN.0218.00014.0001	3517010	IS_insertion	coding (58/1896 nt)	gspA	General stress protein A	IS_insertion	O-antigen?
ASM	6	Kpn NTUH	Non_cap	2B6	100	KLPN.0218.00014.0001	4369329	G→A	S185L (TCG→TTG)	mrkD_3	Fimbria adhesin protein	non-synonymous	mrk operon
ASM	6	Kpn NTUH	Non_cap	2B6	100	KLPN.0218.00014.0001	4836746	T→G	T247P (ACC→CCC)	envZ_2	Osmolarity sensor protein EnvZ	non-synonymous	cap_related
LB	1	Kpn NTUH	Non_cap	3D1	100	KLPN.0218.00014.0002	6267	plasmid_deletion	Δ8135	-rcsA_3-	GNPGFLGD_04910,GNPGFLGD_04911,dinG_3,GNPGFLGD_04913,GNPGFLGD_04914,GNPGFLGD_04915,GNPGFLGD_04916,-rcsA_3-,yedA_3,GNPGFLGD_04919,[pfeA_3]	gene_deletion	cap_related
LB	1	Kpn NTUH	Non_cap	3D1	100	KLPN.0218.00014.0001	3050987	G→A	T37T (ACC→ACT)	mhpC	2‑hydroxy‑6‑oxononadienedioate/2‑hydroxy‑6‑ oxononatrienedioate hydrolase	synonymous
LB	1	Kpn NTUH	Non_cap	3D1	100	KLPN.0218.00014.0001	3480108	A→T	I111N (ATC→AAC)	GNPGFLGD_03247	hypothetical protein	non-synonymous
LB	1	Kpn NTUH	Non_cap	3D1	100	KLPN.0218.00014.0001	4369752	(GATCCGGGGGCA)1→2	coding (131/996 nt)	mrkD_3	Fimbria adhesin protein	bp_insertion	mrk operon
LB	2	Kpn NTUH	Non_cap	3D2	100	KLPN.0218.00014.0002	6267	plasmid_deletion	Δ8135	-rcsA_3-	GNPGFLGD_04910,GNPGFLGD_04911,dinG_3,GNPGFLGD_04913,GNPGFLGD_04914,GNPGFLGD_04915,GNPGFLGD_04916,-rcsA_3-,yedA_3,GNPGFLGD_04919,[pfeA_3]	gene_deletion	cap_related
LB	2	Kpn NTUH	Non_cap	3D2	100	KLPN.0218.00014.0001	3480108	A→T	I111N (ATC→AAC)	GNPGFLGD_03247	hypothetical protein	synonymous
LB	2	Kpn NTUH	Non_cap	3D2	100	KLPN.0218.00014.0001	4369752	(GATCCGGGGGCA)1→2	coding (131/996 nt)	mrkD_3	Fimbria adhesin protein	bp_insertion	mrk operon
LB	3	Kpn NTUH	Non_cap	3D3	100	KLPN.0218.00014.0002	6267	plasmid_deletion	Δ8135	-rcsA_3-	GNPGFLGD_04910,GNPGFLGD_04911,dinG_3,GNPGFLGD_04913,GNPGFLGD_04914,GNPGFLGD_04915,GNPGFLGD_04916,-rcsA_3-,yedA_3,GNPGFLGD_04919,[pfeA_3]	gene_deletion	cap_related
LB	3	Kpn NTUH	Non_cap	3D3	100	KLPN.0218.00014.0001	4368142	A→C	Q219P (CAG→CCG)	yhjH	Cyclic di‑GMP phosphodiesterase YhjH	non-synonymous	mrk operon
LB	3	Kpn NTUH	Non_cap	3D3	100	KLPN.0218.00014.0001	4369678	A→T	Y69N (TAT→AAT)	mrkD_3	Fimbria adhesin protein	non-synonymous	mrk operon
LB	4	Kpn NTUH	Non_cap	3D4	100	KLPN.0218.00014.0002	6267	plasmid_deletion	Δ8135	-rcsA_3-	GNPGFLGD_04910,GNPGFLGD_04911,dinG_3,GNPGFLGD_04913,GNPGFLGD_04914,GNPGFLGD_04915,GNPGFLGD_04916,-rcsA_3-,yedA_3,GNPGFLGD_04919,[pfeA_3]	gene_deletion	cap_related
LB	4	Kpn NTUH	Non_cap	3D4	100	KLPN.0218.00014.0001	4369768	Δ12 bp	coding (104‑115/996 nt)	mrkD_3	Fimbria adhesin protein	bp_deletion	mrk operon
LB	4	Kpn NTUH	Non_cap	3D4	100	KLPN.0218.00014.0002	140143	T→C	N246N (AAT→AAC)	tus_2	DNA replication terminus site‑binding protein	synonymous
LB	5	Kpn NTUH	Non_cap	3D5	100	KLPN.0218.00014.0002	6267	plasmid_deletion	Δ8135	-rcsA_3-	GNPGFLGD_04910,GNPGFLGD_04911,dinG_3,GNPGFLGD_04913,GNPGFLGD_04914,GNPGFLGD_04915,GNPGFLGD_04916,-rcsA_3-,yedA_3,GNPGFLGD_04919,[pfeA_3]	gene_deletion	cap_related
LB	5	Kpn NTUH	Non_cap	3D5	100	KLPN.0218.00014.0001	635951	(A)8→7	coding (1897/4032 nt)	GNPGFLGD_00585	hypothetical protein	bp_deletion
LB	5	Kpn NTUH	Non_cap	3D5	100	KLPN.0218.00014.0001	1433932	C→A	G219G (GGC→GGA)	ctpF_1	putative cation‑transporting ATPase F	synonymous
LB	5	Kpn NTUH	Non_cap	3D5	100	KLPN.0218.00014.0001	1658229	Δ3,305 bp		[galE]–acrZ	[galE], ylmA, modE, acrZ	gene_deletion	cap_related
LB	5	Kpn NTUH	Non_cap	3D5	100	KLPN.0218.00014.0001	3479772	A→C	F52V (TTT→GTT)	GNPGFLGD_03246	putative signaling protein	non-synonymous
LB	5	Kpn NTUH	Non_cap	3D5	100	KLPN.0218.00014.0001	4369796	new_junction	coding (87/996 nt)	mrkD_3	Fimbria adhesin protein	new_junction	mrk operon	gene rearrangement?
LB	6	Kpn NTUH	Non_cap	3D6	100	KLPN.0218.00014.0002	6267	plasmid_deletion	Δ8135	-rcsA_3-	GNPGFLGD_04910,GNPGFLGD_04911,dinG_3,GNPGFLGD_04913,GNPGFLGD_04914,GNPGFLGD_04915,GNPGFLGD_04916,-rcsA_3-,yedA_3,GNPGFLGD_04919,[pfeA_3]	gene_deletion	cap_related
LB	6	Kpn NTUH	Non_cap	3D6	100	KLPN.0218.00014.0001	4369714	G→A	R57C (CGC→TGC)	mrkD_3	Fimbria adhesin protein	non-synonymous	mrk operon
M02	1	Kpn NTUH	Non_cap	5B1	100	KLPN.0218.00014.0002	1	plasmid_deletion	Δ27768	-rcsA_3-	GNPGFLGD_04906,feuC_2,hmuT_3,hmuV_2,GNPGFLGD_04910,GNPGFLGD_04911,dinG_3,GNPGFLGD_04913,GNPGFLGD_04914,GNPGFLGD_04915,GNPGFLGD_04916,-rcsA_3-,yedA_3,GNPGFLGD_04919,pfeA_3,fes_3,GNPGFLGD_04922,elmGT_2,GNPGFLGD_04924,cysH_3,GNPGFLGD_04926,GNPGFLGD_04927,fecI,GNPGFLGD_04929,[fecA_2]	gene_deletion	cap_related
M02	1	Kpn NTUH	Non_cap	5B1	100	KLPN.0218.00014.0002	158399	plasmid_deletion	Δ65754	plasmid_Del165	[acsA],GNPGFLGD_05068,GNPGFLGD_05069,GNPGFLGD_05070,GNPGFLGD_05071,GNPGFLGD_05072,GNPGFLGD_05073,GNPGFLGD_05074,GNPGFLGD_05075,yceD_2,GNPGFLGD_05077,GNPGFLGD_05078,GNPGFLGD_05079,GNPGFLGD_05080,stiP,GNPGFLGD_05082,GNPGFLGD_05083,GNPGFLGD_05084,yceC,yceD_3,djlA_2,alx_2,yceD_4,yceD_5,yceD_6,GNPGFLGD_05092,GNPGFLGD_05093,GNPGFLGD_05094,pinR,GNPGFLGD_05096,GNPGFLGD_05097,GNPGFLGD_05098,GNPGFLGD_05099…	gene_deletion
M02	1	Kpn NTUH	Non_cap	5B1	100	KLPN.0218.00014.0001	4380152	new_junction	intergenic (+32/‑455)	xerD_1/fim	Tyrosine recombinase XerD/Fimbrial subunit type 1	new_junction
M02	1	Kpn NTUH	Non_cap	5B1	100	KLPN.0218.00014.0001	514487	C→A	A559S (GCC→TCC)	nrdD	Anaerobic ribonucleoside‑triphosphate reductase	non-synonymous
M02	2	Kpn NTUH	Non_cap	5B2	100	KLPN.0218.00014.0001	2672890	Δ2 bp	coding (499‑500/1233 nt)	yjhB_2	Putative metabolite transport protein YjhB	bp_deletion
M02	2	Kpn NTUH	Non_cap	5B2	100	KLPN.0218.00014.0002	6267	plasmid_deletion	Δ8135	-rcsA_3-	GNPGFLGD_04910,GNPGFLGD_04911,dinG_3,GNPGFLGD_04913,GNPGFLGD_04914,GNPGFLGD_04915,GNPGFLGD_04916,-rcsA_3-,yedA_3,GNPGFLGD_04919,[pfeA_3]	gene_deletion	cap_related
M02	2	Kpn NTUH	Non_cap	5B2	100	KLPN.0218.00014.0001	4380152	new_junction	intergenic (+32/‑455)	xerD_1/fim	Tyrosine recombinase XerD/Fimbrial subunit type 1	new_junction
M02	3	Kpn NTUH	Non_cap	5B3	100	KLPN.0218.00014.0002	6267	plasmid_deletion	Δ8135	-rcsA_3-	GNPGFLGD_04910,GNPGFLGD_04911,dinG_3,GNPGFLGD_04913,GNPGFLGD_04914,GNPGFLGD_04915,GNPGFLGD_04916,-rcsA_3-,yedA_3,GNPGFLGD_04919,[pfeA_3]	gene_deletion	cap_related
M02	3	Kpn NTUH	Non_cap	5B3	100	KLPN.0218.00014.0001	4380152	new_junction	intergenic (+32/‑455)	xerD_1/fim	Tyrosine recombinase XerD/Fimbrial subunit type 1	new_junction
M02	4	Kpn NTUH	Non_cap	5B4	100	KLPN.0218.00014.0002	6267	plasmid_deletion	Δ8135	-rcsA_3-	GNPGFLGD_04910,GNPGFLGD_04911,dinG_3,GNPGFLGD_04913,GNPGFLGD_04914,GNPGFLGD_04915,GNPGFLGD_04916,-rcsA_3-,yedA_3,GNPGFLGD_04919,[pfeA_3]	gene_deletion	cap_related
M02	4	Kpn NTUH	Non_cap	5B4	100	KLPN.0218.00014.0001	4380152	new_junction	intergenic (+32/‑455)	xerD_1/fim	Tyrosine recombinase XerD/Fimbrial subunit type 1	new_junction
M02	5	Kpn NTUH	Non_cap	5B5	100	KLPN.0218.00014.0002	6267	plasmid_deletion	Δ8135	-rcsA_3-	GNPGFLGD_04910,GNPGFLGD_04911,dinG_3,GNPGFLGD_04913,GNPGFLGD_04914,GNPGFLGD_04915,GNPGFLGD_04916,-rcsA_3-,yedA_3,GNPGFLGD_04919,[pfeA_3]	gene_deletion	cap_related
M02	5	Kpn NTUH	Non_cap	5B5	100	KLPN.0218.00014.0001	4380152	new_junction	intergenic (+32/‑455)	xerD_1/fim	Tyrosine recombinase XerD/Fimbrial subunit type 1	new_junction
M02	6	Kpn NTUH	Non_cap	5B6	100	KLPN.0218.00014.0002	6267	plasmid_deletion	Δ8135	-rcsA_3-	GNPGFLGD_04910,GNPGFLGD_04911,dinG_3,GNPGFLGD_04913,GNPGFLGD_04914,GNPGFLGD_04915,GNPGFLGD_04916,-rcsA_3-,yedA_3,GNPGFLGD_04919,[pfeA_3]	gene_deletion	cap_related
M02	6	Kpn NTUH	Non_cap	5B6	100	KLPN.0218.00014.0001	2649725	Δ20 bp	intergenic (+259/‑67)	rbsR_4 / rbsA_7	Ribose operon repressor/Ribose import ATP‑binding protein RbsA
M02	6	Kpn NTUH	Non_cap	5B6	100	KLPN.0218.00014.0001	4369476	G→A	S136L (TCG→TTG)	mrkD_3	Fimbria adhesin protein	non-synonymous	mrk operon
M02	6	Kpn NTUH	Non_cap	5B6	100	KLPN.0218.00014.0001	4928747	T→G	E133A (GAA→GCA)	GNPGFLGD_04620	hypothetical protein	non-synonymous
AUM	1	Kpn NTUH	Non_cap	6D1	100	KLPN.0218.00014.0002	6267	plasmid_deletion	Δ8135	-rcsA_3-	GNPGFLGD_04910,GNPGFLGD_04911,dinG_3,GNPGFLGD_04913,GNPGFLGD_04914,GNPGFLGD_04915,GNPGFLGD_04916,-rcsA_3-,yedA_3,GNPGFLGD_04919,[pfeA_3]	gene_deletion	cap_related
AUM	1	Kpn NTUH	Non_cap	6D1	100	KLPN.0218.00014.0001	4864765	A→C	C338G (TGC→GGC)	glgC_2	Glucose‑1‑phosphate adenylyltransferase	non-synonymous
AUM	2	Kpn NTUH	Non_cap	6D2	100	KLPN.0218.00014.0002	6267	plasmid_deletion	Δ8135	-rcsA_3-	GNPGFLGD_04910,GNPGFLGD_04911,dinG_3,GNPGFLGD_04913,GNPGFLGD_04914,GNPGFLGD_04915,GNPGFLGD_04916,-rcsA_3-,yedA_3,GNPGFLGD_04919,[pfeA_3]	gene_deletion	cap_related
AUM	3	Kpn NTUH	Non_cap	6D3	100	KLPN.0218.00014.0002	6267	plasmid_deletion	Δ8135	-rcsA_3-	GNPGFLGD_04910,GNPGFLGD_04911,dinG_3,GNPGFLGD_04913,GNPGFLGD_04914,GNPGFLGD_04915,GNPGFLGD_04916,-rcsA_3-,yedA_3,GNPGFLGD_04919,[pfeA_3]	gene_deletion	cap_related
AUM	3	Kpn NTUH	Non_cap	6D3	100	KLPN.0218.00014.0001	3062903	G→A	V96M (GTG→ATG)	nicS	HTH‑type transcriptional repressor NicS	non-synonymous
AUM	3	Kpn NTUH	Non_cap	6D3	100	KLPN.0218.00014.0001	3666865	Δ1 bp	coding (627/708 nt)	lpxT	Lipid A 1‑diphosphate synthase	non-synonymous
AUM	4	Kpn NTUH	Non_cap	6D4	100	KLPN.0218.00014.0002	6267	plasmid_deletion	Δ8135	-rcsA_3-	GNPGFLGD_04910,GNPGFLGD_04911,dinG_3,GNPGFLGD_04913,GNPGFLGD_04914,GNPGFLGD_04915,GNPGFLGD_04916,-rcsA_3-,yedA_3,GNPGFLGD_04919,[pfeA_3]	gene_deletion	cap_related
AUM	4	Kpn NTUH	Non_cap	6D4	100	KLPN.0218.00014.0001	4642293	A→C	T254P (ACC→CCC)	yhbU	putative protease YhbU	non-synonymous
AUM	4	Kpn NTUH	Non_cap	6D4	100	KLPN.0218.00014.0001	1657604	T→C	D324G (GAC→GGC)	galE	UDP‑glucose 4‑epimerase	non-synonymous	cap_related
AUM	6	Kpn NTUH	Non_cap	6D6	100	KLPN.0218.00014.0002	6267	plasmid_deletion	Δ8135	-rcsA_3-	GNPGFLGD_04910,GNPGFLGD_04911,dinG_3,GNPGFLGD_04913,GNPGFLGD_04914,GNPGFLGD_04915,GNPGFLGD_04916,-rcsA_3-,yedA_3,GNPGFLGD_04919,[pfeA_3]	gene_deletion	cap_related
AUM	6	Kpn NTUH	Non_cap	6D6	100	KLPN.0218.00014.0001	3781159	Δ1 bp	coding (253/660 nt)	GNPGFLGD_03497	putative membrane protein	bp_deletion
AUM	6	Kpn NTUH	Non_cap	6D6	100	KLPN.0218.00014.0001	201574	C→T	A71T (GCC→ACC)	rfaH	Transcription antitermination protein RfaH	non-synonymous	cap_related
Soil	1	Kpn NTUH	Non_cap	8B1	100	KLPN.0218.00014.0002	6267	plasmid_deletion	Δ8135	-rcsA_3-	GNPGFLGD_04910,GNPGFLGD_04911,dinG_3,GNPGFLGD_04913,GNPGFLGD_04914,GNPGFLGD_04915,GNPGFLGD_04916,-rcsA_3-,yedA_3,GNPGFLGD_04919,[pfeA_3]	gene_deletion	cap_related
Soil	1	Kpn NTUH	Non_cap	8B1	100	KLPN.0218.00014.0001	4380152	new_junction	intergenic (+32/‑455)	xerD_1/fim	Tyrosine recombinase XerD/Fimbrial subunit type 1	new_junction
Soil	3	Kpn NTUH	Non_cap	8B3	100	KLPN.0218.00014.0002	6267	plasmid_deletion	Δ8135	-rcsA_3-	GNPGFLGD_04910,GNPGFLGD_04911,dinG_3,GNPGFLGD_04913,GNPGFLGD_04914,GNPGFLGD_04915,GNPGFLGD_04916,-rcsA_3-,yedA_3,GNPGFLGD_04919,[pfeA_3]	gene_deletion	cap_related
Soil	4	Kpn NTUH	Non_cap	8B4	100	KLPN.0218.00014.0002	6267	plasmid_deletion	Δ8135	-rcsA_3-	GNPGFLGD_04910,GNPGFLGD_04911,dinG_3,GNPGFLGD_04913,GNPGFLGD_04914,GNPGFLGD_04915,GNPGFLGD_04916,-rcsA_3-,yedA_3,GNPGFLGD_04919,[pfeA_3]	gene_deletion	cap_related
Soil	4	Kpn NTUH	Non_cap	8B4	100	KLPN.0218.00014.0001	4380152	new_junction	intergenic (+32/‑455)	xerD_1/fim	Tyrosine recombinase XerD/Fimbrial subunit type 1	new_junction
Soil	4	Kpn NTUH	Non_cap	8B4	100	KLPN.0218.00014.0002	6267	plasmid_deletion	Δ8135	-rcsA_3-	GNPGFLGD_04910,GNPGFLGD_04911,dinG_3,GNPGFLGD_04913,GNPGFLGD_04914,GNPGFLGD_04915,GNPGFLGD_04916,-rcsA_3-,yedA_3,GNPGFLGD_04919,[pfeA_3]	gene_deletion	cap_related
Soil	5	Kpn NTUH	Non_cap	8B5	100	KLPN.0218.00014.0001	4380152	new_junction	intergenic (+32/‑455)	xerD_1/fim	Tyrosine recombinase XerD/Fimbrial subunit type 1	new_junction
Soil	5	Kpn NTUH	Non_cap	8B5	100	KLPN.0218.00014.0001	3615460	T→A	N240Y (AAC→TAC)	yehU	Sensor histidine kinase YehU	non-synonymous
Soil	5	Kpn NTUH	Non_cap	8B5	100	KLPN.0218.00014.0001	1231629	C→T	P425S (CCG→TCG)	ppiD	Peptidyl‑prolyl cis‑trans isomerase D	non-synonymous
Soil	4	Kpn NTUH	Non_cap	8B4	100	KLPN.0218.00014.0002	6267	plasmid_deletion	Δ8135	-rcsA_3-	GNPGFLGD_04910,GNPGFLGD_04911,dinG_3,GNPGFLGD_04913,GNPGFLGD_04914,GNPGFLGD_04915,GNPGFLGD_04916,-rcsA_3-,yedA_3,GNPGFLGD_04919,[pfeA_3]	gene_deletion	cap_related
Soil	6	Kpn NTUH	Non_cap	8B6	100	KLPN.0218.00014.0001	4380152	new_junction	intergenic (+32/‑455)	xerD_1/fim	Tyrosine recombinase XerD/Fimbrial subunit type 1	new_junction
Soil	6	Kpn NTUH	Non_cap	8B6	100	KLPN.0218.00014.0001	4292497	T→A	D222E (GAT→GAA)	ddrA_1	Diol dehydratase‑reactivating factor alpha subunit	non-synonymous
Soil	1	Kpn NTUH	Cap	7C1	100	KLPN.0218.00014.0001	4380152	new_junction	intergenic (+32/‑455)	xerD_1/fim	Tyrosine recombinase XerD/Fimbrial subunit type 1	new_junction
Soil	1	Kpn NTUH	Cap	7C1	100	KLPN.0218.00014.0001	201733	G→A	Q18* (CAG→TAG)	rfaH	Transcription antitermination protein RfaH	non-synonymous	cap_related
Soil	2	Kpn NTUH	Cap	7C2	100	KLPN.0218.00014.0001	3258810	A→T	N81K (AAT→AAA)	fadR_2	Fatty acid metabolism regulator protein	non-synonymous
Soil	2	Kpn NTUH	Cap	7C2	100	KLPN.0218.00014.0001	4380152	new_junction	intergenic (+32/‑455)	xerD_1/fim	Tyrosine recombinase XerD/Fimbrial subunit type 1	new_junction
Soil	2	Kpn NTUH	Cap	7C2	100	KLPN.0218.00014.0001	3446480	(A)10→9	intergenic (‑64/‑478)	rmpA / GNPGFLGD_03216	hypothetical protein/hypothetical protein	intergenic bp_deletion	cap_related
Soil	3	Kpn NTUH	Cap	7C3	100	KLPN.0218.00014.0001	58494	(GTCTGAT)2→1	coding (3‑9/2124 nt)	rafA	Alpha‑galactosidase	bp_deletion
Soil	3	Kpn NTUH	Cap	7C3	100	KLPN.0218.00014.0001	3327165	A→T	*148R (TGA→AGA)	nudB	Dihydroneopterin triphosphate diphosphatase	non-synonymous
Soil	3	Kpn NTUH	Cap	7C3	100	KLPN.0218.00014.0001	3580225	C→A	A25A (GCG→GCT)	ddpA_2	putative D,D‑dipeptide‑binding periplasmic protein DdpA	synonymous
Soil	4	Kpn NTUH	Cap	7C4	100	KLPN.0218.00014.0001	1289835	C→T	P381P (CCG→CCA)	ybaL	Inner membrane protein YbaL	synonymous
Soil	4	Kpn NTUH	Cap	7C4	100	KLPN.0218.00014.0001	4380152	new_junction	intergenic (+32/‑455)	xerD_1/fim	Tyrosine recombinase XerD/Fimbrial subunit type 1	new_junction
Soil	4	Kpn NTUH	Cap	7C4	100	KLPN.0218.00014.0001	3446354	(A)8→7	coding (63/633 nt)	rmpA	hypothetical protein	bp_deletion	cap_related
Soil	5	Kpn NTUH	Cap	7C5	100
Soil	6	Kpn NTUH	Cap	7C6	100	KLPN.0218.00014.0001	3446480	(A)10→9	intergenic (‑64/‑478)	rmpA / GNPGFLGD_03216	hypothetical protein/hypothetical protein	intergenic bp_deletion	cap_related
Soil	6	Kpn NTUH	Cap	7C6	100	KLPN.0218.00014.0001	4380152	new_junction	intergenic (+32/‑455)	xerD_1/fim	Tyrosine recombinase XerD/Fimbrial subunit type 1	new_junction
Soil	6	Kpn NTUH	Cap	7C6	100	KLPN.0218.00014.0001	5045268	A→T	Q145L (CAG→CTG)	lldR_3	Putative L‑lactate dehydrogenase operon regulatory protein	non-synonymous
Soil	6	Kpn NTUH	Cap	7C6	100	KLPN.0218.00014.0002	114809	(T)8→7	coding (1294/1749 nt)	GNPGFLGD_05017	hypothetical protein	bp_deletion
ASM	1	Kpn NTUH	Cap	1C1	100	KLPN.0218.00014.0002	1	plasmid_deletion	Δ5210	GNPGFLGD_04906–[GNPGFLGD_04910]	GNPGFLGD_04906,feuC_2,hmuT_3,hmuV_2,GNPGFLGD_04910	gene_deletion
ASM	1	Kpn NTUH	Cap	1C1	100	KLPN.0218.00014.0002	165384	plasmid_deletion	Δ58769	plasmid_Del165	[GNPGFLGD_05073],GNPGFLGD_05074,GNPGFLGD_05075,yceD_2,GNPGFLGD_05077,GNPGFLGD_05078,GNPGFLGD_05079,GNPGFLGD_05080,stiP,GNPGFLGD_05082,GNPGFLGD_05083,GNPGFLGD_05084,yceC,yceD_3,djlA_2,alx_2,yceD_4,yceD_5,yceD_6,GNPGFLGD_05092,GNPGFLGD_05093,GNPGFLGD_05094,pinR,GNPGFLGD_05096,GNPGFLGD_05097,GNPGFLGD_05098,GNPGFLGD_05099,eamA_2,decR_2,GNPGFLGD_05102,pifC,GNPGFLGD_05104,GNPGFLGD_05105,GNPGFLGD_05106,…	gene_deletion
ASM	1	Kpn NTUH	Cap	1C1	100	KLPN.0218.00014.0001	3538607	G→T	P642T (CCA→ACA)	wzc	Tyrosine‑protein kinase wzc	non-synonymous	cap_operon
ASM	1	Kpn NTUH	Cap	1C1	100	KLPN.0218.00014.0002	10985	(G)10→11	coding (240/588 nt)	GNPGFLGD_04916	hypothetical protein	bp_insertion
ASM	2	Kpn NTUH	Cap	1C2	100	KLPN.0218.00014.0002	1	plasmid_deletion	Δ14864	-rcsA_3-	GNPGFLGD_04906,feuC_2,hmuT_3,hmuV_2,GNPGFLGD_04910,GNPGFLGD_04911,dinG_3,GNPGFLGD_04913,GNPGFLGD_04914,GNPGFLGD_04915,GNPGFLGD_04916,-rcsA_3-,yedA_3,GNPGFLGD_04919,[pfeA_3]	gene_deletion	cap_related
ASM	2	Kpn NTUH	Cap	1C2	100	KLPN.0218.00014.0002	165384	plasmid_deletion	Δ58769	plasmid_Del165	[GNPGFLGD_05073],GNPGFLGD_05074,GNPGFLGD_05075,yceD_2,GNPGFLGD_05077,GNPGFLGD_05078,GNPGFLGD_05079,GNPGFLGD_05080,stiP,GNPGFLGD_05082,GNPGFLGD_05083,GNPGFLGD_05084,yceC,yceD_3,djlA_2,alx_2,yceD_4,yceD_5,yceD_6,GNPGFLGD_05092,GNPGFLGD_05093,GNPGFLGD_05094,pinR,GNPGFLGD_05096,GNPGFLGD_05097,GNPGFLGD_05098,GNPGFLGD_05099,eamA_2,decR_2,GNPGFLGD_05102,pifC,GNPGFLGD_05104,GNPGFLGD_05105,GNPGFLGD_05106,…	gene_deletion
ASM	2	Kpn NTUH	Cap	1C2	100	KLPN.0218.00014.0001	3538607	G→T	P642T (CCA→ACA)	wzc	Tyrosine‑protein kinase wzc	non-synonymous
ASM	3	Kpn NTUH	Cap	1C3	100	KLPN.0218.00014.0002		plasmid_deletion	Δ15815		[pfeA_3],fes_3,GNPGFLGD_04922,elmGT_2,GNPGFLGD_04924,cysH_3,GNPGFLGD_04926,GNPGFLGD_04927,fecI,GNPGFLGD_04929,fecA_2,GNPGFLGD_04931,GNPGFLGD_04932,[GNPGFLGD_04933]	gene_deletion
ASM	3	Kpn NTUH	Cap	1C3	100	KLPN.0218.00014.0001	3365304	Δ1 bp	coding (12/1488 nt)	amyA	Cytoplasmic alpha‑amylase	bp_deletion	cap_operon
ASM	3	Kpn NTUH	Cap	1C3	100	KLPN.0218.00014.0002	10985	(G)10→9	coding (240/588 nt)	GNPGFLGD_04916	hypothetical protein	bp_deletion
ASM	3	Kpn NTUH	Cap	1C3	100	KLPN.0218.00014.0001	643173	IS_insertion	coding (1036/1872 nt)	GNPGFLGD_00587	hypothetical protein	IS_insertion
ASM	5	Kpn NTUH	Cap	1C5	100	KLPN.0218.00014.0001	1230010	T→A	F47L (TTT→TTA)	hupB	DNA‑binding protein HU‑beta	non-synonymous
ASM	5	Kpn NTUH	Cap	1C5	100	KLPN.0218.00014.0001	3538607	G→T	P642T (CCA→ACA)	wzc	Tyrosine‑protein kinase wzc	non-synonymous	cap_operon
ASM	5	Kpn NTUH	Cap	1C5	100	KLPN.0218.00014.0002	10646	(T)11→10	intergenic (‑488/‑100)	GNPGFLGD_04915 / GNPGFLGD_04916	hypothetical protein/hypothetical protein	bp_deletion
ASM	6	Kpn NTUH	Cap	1C6	100	KLPN.0218.00014.0001	3445311			rcsA_2–[rmpA]	rcsA_2–[rmpA]	bp_deletion	cap_related
ASM	6	Kpn NTUH	Cap	1C6	100	KLPN.0218.00014.0001	2468644	C→T	A95T (GCG→ACG)	dcuR	Transcriptional regulatory protein DcuR	non-synonymous	cap_related
ASM	6	Kpn NTUH	Cap	1C6	100	KLPN.0218.00014.0001	634347	Δ11 bp	coding (293‑303/4032 nt)	GNPGFLGD_00585	hypothetical protein	bp_deletion
ASM	6	Kpn NTUH	Cap	1C6	100	KLPN.0218.00014.0001	3542917	(C)9→8	coding (776/1434 nt)	GNPGFLGD_03300	hypothetical protein	bp_deletion
ASM	6	Kpn NTUH	Cap	1C6	100	KLPN.0218.00014.0002	12046	(G)9→10	coding (333/552 nt)	-rcsA_3-	Transcriptional regulatory protein RcsA	bp_insertion	cap_related
LB	1	Kpn NTUH	Cap	3A1	100	KLPN.0218.00014.0001	87090	T→C	K113E (AAA→GAA)	cytR_1	HTH‑type transcriptional repressor CytR	non-synonymous
LB	1	Kpn NTUH	Cap	3A1	100	KLPN.0218.00014.0001	713570	Δ126 bp	coding (755‑880/1371 nt)	sad_1	Succinate semialdehyde dehydrogenase [NAD(P)+] Sad	bp_deletion
LB	1	Kpn NTUH	Cap	3A1	100	KLPN.0218.00014.0001	2911073	T→C	T30A (ACG→GCG)	slyA_3	Transcriptional regulator SlyA	non-synonymous	cap_related
LB	1	Kpn NTUH	Cap	3A1	100	KLPN.0218.00014.0001	3538607	G→A	P642S (CCA→TCA)	wzc	Tyrosine‑protein kinase wzc	non-synonymous	cap_operon
LB	1	Kpn NTUH	Cap	3A1	100	KLPN.0218.00014.0001	4738598	G→T	P418T (CCA→ACA)	csrD	RNase E specificity factor CsrD	non-synonymous	cap_related
LB	2	Kpn NTUH	Cap	3A2	100	KLPN.0218.00014.0001	4380152	new_junction	intergenic (+32/‑455)	xerD_1/fim	Tyrosine recombinase XerD/Fimbrial subunit type 1	new_junction
LB	2	Kpn NTUH	Cap	3A2	100	KLPN.0218.00014.0001	1488035	G→T	C229F (TGC→TTC)	dxs_2	1‑deoxy‑D‑xylulose‑5‑phosphate synthase	non-synonymous
LB	2	Kpn NTUH	Cap	3A2	100	KLPN.0218.00014.0001	3538607	G→A	P642S (CCA→TCA)	wzc	Tyrosine‑protein kinase wzc	non-synonymous	cap_operon
LB	2	Kpn NTUH	Cap	3A2	100	KLPN.0218.00014.0001	2563042	Δ1 bp	coding (377/1425 nt)	ycdT_1	putative diguanylate cyclase YcdT	bp_deletion
LB	3	Kpn NTUH	Cap	3A3	100	KLPN.0218.00014.0001	4380152	new_junction	intergenic (+32/‑455)	xerD_1/fim	Tyrosine recombinase XerD/Fimbrial subunit type 1	new_junction
LB	3	Kpn NTUH	Cap	3A3	100	KLPN.0218.00014.0001	3538607	G→A	P642S (CCA→TCA)	wzc	Tyrosine‑protein kinase wzc	non-synonymous	cap_operon
LB	3	Kpn NTUH	Cap	3A3	100	KLPN.0218.00014.0001	4194910	A→G	I198T (ATC→ACC)	rpoS	RNA polymerase sigma factor RpoS	non-synonymous
LB	3	Kpn NTUH	Cap	3A3	100	KLPN.0218.00014.0002	10646	(T)11→10	intergenic (‑488/‑100)	GNPGFLGD_04915 / GNPGFLGD_04916	hypothetical protein/hypothetical protein	bp_deletion
LB	4	Kpn NTUH	Cap	3A4	100	KLPN.0218.00014.0001	87090	T→C	K113E (AAA→GAA)	cytR_1	HTH‑type transcriptional repressor CytR	non-synonymous
LB	4	Kpn NTUH	Cap	3A4	100	KLPN.0218.00014.0001	2911073	T→C	T30A (ACG→GCG)	slyA_3	Transcriptional regulator SlyA	non-synonymous	cap_related
LB	4	Kpn NTUH	Cap	3A4	100	KLPN.0218.00014.0001	3290720	+T	coding (835/1371 nt)	ribZ_1	Riboflavin transporter RibZ	bp_insertion
LB	4	Kpn NTUH	Cap	3A4	100	KLPN.0218.00014.0001	3538607	G→A	P642S (CCA→TCA)	wzc	Tyrosine‑protein kinase wzc	non-synonymous	cap_operon
LB	4	Kpn NTUH	Cap	3A4	100	KLPN.0218.00014.0001	3541716	A→G	V134A (GTG→GCG)	wza	outer-membranz exporter wza	non-synonymous	cap_operon
LB	4	Kpn NTUH	Cap	3A4	100	KLPN.0218.00014.0001	4368494	Δ1 bp	coding (380/636 nt)	GNPGFLGD_04053	hypothetical protein	bp_deletion
LB	4	Kpn NTUH	Cap	3A4	100	KLPN.0218.00014.0001	4369768	Δ12 bp	coding (104‑115/996 nt)	mrkD_3	Fimbria adhesin protein	bp_deletion	mrk operon
LB	4	Kpn NTUH	Cap	3A4	100	KLPN.0218.00014.0001	4738598	G→T	P418T (CCA→ACA)	csrD	RNase E specificity factor CsrD	non-synonymous	cap_related
LB	5	Kpn NTUH	Cap	3A5	100	KLPN.0218.00014.0001	2633863	gene_deletion	Δ112930	yhdN_4–[GNPGFLGD_02560]	yhdN_4,GNPGFLGD_02453,GNPGFLGD_02454,GNPGFLGD_02455,dctD,pgtB,pgtC,pgtP,GNPGFLGD_02460,GNPGFLGD_02461,tenA_1,GNPGFLGD_02463,rbsK_4,rbsB_5,rbsR_4,rbsA_7,rbsC_9,opd,GNPGFLGD_02470,argE_2,GNPGFLGD_02472,attM,dmlR_7,dmlR_8,GNPGFLGD_02476,rhtB_2,fruA_2,manP_2,mngA,alsE_2,ulaA_4,ulaB_2,ulaC_4,gntR_1,oxlT,speG_2,fadR_1,GNPGFLGD_02489,GNPGFLGD_02490,yjhB_2,GNPGFLGD_02492,namA,GNPGFLGD_02494,dmlR_9,GNPGFL…	gene_deletion	cap_related
LB	5	Kpn NTUH	Cap	3A5	100	KLPN.0218.00014.0002	1	plasmid_deletion	Δ5211	GNPGFLGD_04906–[GNPGFLGD_04910]	GNPGFLGD_04906,feuC_2,hmuT_3,hmuV_2,[GNPGFLGD_04910]	gene_deletion
LB	5	Kpn NTUH	Cap	3A5	100	KLPN.0218.00014.0002	144032	plasmid_deletion	Δ80121	GNPGFLGD_05053–yciC_3	GNPGFLGD_05053,GNPGFLGD_05054,GNPGFLGD_05055,repB_2,GNPGFLGD_05057,GNPGFLGD_05058,lysN_4,GNPGFLGD_05060,nitA,GNPGFLGD_05062,GNPGFLGD_05063,thiL_2,GNPGFLGD_05065,czcO,acsA,GNPGFLGD_05068,GNPGFLGD_05069,GNPGFLGD_05070,GNPGFLGD_05071,GNPGFLGD_05072,GNPGFLGD_05073,GNPGFLGD_05074,GNPGFLGD_05075,yceD_2,GNPGFLGD_05077,GNPGFLGD_05078,GNPGFLGD_05079,GNPGFLGD_05080,stiP,GNPGFLGD_05082,GNPGFLGD_05083,GNPGFL…	gene_deletion
LB	5	Kpn NTUH	Cap	3A5	100	KLPN.0218.00014.0001	3546679	C→A	intergenic (‑109/‑651)	galF/corC_4	UTP‑‑glucose‑1‑phosphate uridylyltransferase/Magnesium and cobalt efflux protein CorC	intergenic	cap_operon
LB	5	Kpn NTUH	Cap	3A5	100	KLPN.0218.00014.0001	3643554	G→A	I146I (ATC→ATT)	mglB	D‑galactose‑binding periplasmic protein	synonymous
LB	5	Kpn NTUH	Cap	3A5	100	KLPN.0218.00014.0001	3834051	C→A	T116T (ACC→ACA)	cysZ	Sulfate transporter CysZ	synonymous
LB	6	Kpn NTUH	Cap	3A6	100	KLPN.0218.00014.0001	3546561	IS_insertion	coding (1/897 nt)	galF	UTP‑‑glucose‑1‑phosphate uridylyltransferase	IS_insertion	cap_operon
LB	6	Kpn NTUH	Cap	3A6	100	KLPN.0218.00014.0001	86763	Δ8 bp	coding (657‑664/1029 nt)	cytR_1	HTH‑type transcriptional repressor CytR	bp_deletion
M02	1	Kpn NTUH	Cap	4C1	100	KLPN.0218.00014.0001	3446480	(A)10→9	intergenic (‑64/‑478)	rmpA / GNPGFLGD_03216	hypothetical protein/hypothetical protein	intergenic bp_deletion	cap_related
M02	2	Kpn NTUH	Cap	4C2	100	KLPN.0218.00014.0001	4380152	new_junction	intergenic (+32/‑455)	xerD_1/fim	Tyrosine recombinase XerD/Fimbrial subunit type 1	new_junction
M02	1	Kpn NTUH	Cap	4C1	100	KLPN.0218.00014.0001	3528027	IS_insertion	coding (1066/1398 nt)	wcaJ	UDP‑glucose:undecaprenyl‑phosphate glucose‑1‑phosphate transferase	IS_insertion	cap_operon
M02	1	Kpn NTUH	Cap	4C1	100	KLPN.0218.00014.0001	1088651	IS_insertion	coding (899/1404 nt)	lpd	Dihydrolipoyl dehydrogenase	IS_insertion
M02	2	Kpn NTUH	Cap	4C2	100	KLPN.0218.00014.0001	3438234	A→G	Q116Q (CAA→CAG)	GNPGFLGD_03211	Multidrug efflux ATP‑binding/permease protein	synonymous
M02	2	Kpn NTUH	Cap	4C2	100	KLPN.0218.00014.0002	10646	(T)11→10	intergenic (‑488/‑100)	GNPGFLGD_04915 / GNPGFLGD_04916	hypothetical protein/hypothetical protein	intergenic bp_deletion
M02	3	Kpn NTUH	Cap	4C3	100	KLPN.0218.00014.0001	3540413	(A)6→7	coding (118/2154 nt)	wzc	Tyrosine‑protein kinase wzc	bp_deletion	cap_operon
M02	3	Kpn NTUH	Cap	4C3	100	KLPN.0218.00014.0001	3446480	(A)10→9	intergenic (‑64/‑478)	rmpA / GNPGFLGD_03216	hypothetical protein/hypothetical protein	intergenic bp_deletion	cap_related	rmpA
M02	4	Kpn NTUH	Cap	4C4	100	KLPN.0218.00014.0001	201678	(T)6→7	coding (107/489 nt)	rfaH	Transcription antitermination protein RfaH	intergenic bp_insertion
M02	4	Kpn NTUH	Cap	4C4	100	KLPN.0218.00014.0001	3446480	(A)10→9	intergenic (‑64/‑478)	rmpA / GNPGFLGD_03216	hypothetical protein/hypothetical protein	intergenic bp_deletion	cap_related	rmpA
M02	5	Kpn NTUH	Cap	4C5	100	KLPN.0218.00014.0001	4380152	new_junction	intergenic (+32/‑455)	xerD_1/fim	Tyrosine recombinase XerD/Fimbrial subunit type 1	new_junction
M02	5	Kpn NTUH	Cap	4C5	100	KLPN.0218.00014.0002	6268	plasmid_deletion	Δ8135	-rcsA_3-	GNPGFLGD_04910,GNPGFLGD_04911,dinG_3,GNPGFLGD_04913,GNPGFLGD_04914,GNPGFLGD_04915,GNPGFLGD_04916,-rcsA_3-,yedA_3,GNPGFLGD_04919,pfeA_3	gene_deletion	cap_related
M02	6	Kpn NTUH	Cap	4C6	100	KLPN.0218.00014.0002	1	plasmid_deletion	Δ5211	GNPGFLGD_04906–[GNPGFLGD_04910]	GNPGFLGD_04906,feuC_2,hmuT_3,hmuV_2,GNPGFLGD_04910	gene_deletion
M02	6	Kpn NTUH	Cap	4C6	100	KLPN.0218.00014.0002	169279	plasmid_deletion	Δ54874	plasmid_Del165	[GNPGFLGD_05077],GNPGFLGD_05078,GNPGFLGD_05079,GNPGFLGD_05080,stiP,GNPGFLGD_05082,GNPGFLGD_05083,GNPGFLGD_05084,yceC,yceD_3,djlA_2,alx_2,yceD_4,yceD_5,yceD_6,GNPGFLGD_05092,GNPGFLGD_05093,GNPGFLGD_05094,pinR,GNPGFLGD_05096,GNPGFLGD_05097,GNPGFLGD_05098,GNPGFLGD_05099,eamA_2,decR_2,GNPGFLGD_05102,pifC,GNPGFLGD_05104,GNPGFLGD_05105,GNPGFLGD_05106,GNPGFLGD_05107,GNPGFLGD_05108,GNPGFLGD_05109,vapB_2,…	gene_deletion
M02	6	Kpn NTUH	Cap	4C6	100	KLPN.0218.00014.0001	3538942	C→T	G530D (GGT→GAT)	wzc	Tyrosine‑protein kinase wzc	non-synonymous	cap_operon
M02	6	Kpn NTUH	Cap	4C6	100	KLPN.0218.00014.0001	3308479	A→C	I299S (ATC→AGC)	ptrB	Protease 2	non-synonymous
AUM	1	Kpn NTUH	Cap	6A1	100	KLPN.0218.00014.0001	201738	C→T	R16Q (CGA→CAA)	rfaH	Transcription antitermination protein RfaH	non-synonymous	cap_related
AUM	1	Kpn NTUH	Cap	6A1	100	KLPN.0218.00014.0001	1465887	T→G	T168P (ACC→CCC)	ddpA_1	putative D,D‑dipeptide‑binding periplasmic protein DdpA	non-synonymous
AUM	1	Kpn NTUH	Cap	6A1	100	KLPN.0218.00014.0001	3395837	Δ76,191 bp		intA–GNPGFLGD_03238	51 genes	gene_deletion
AUM	1	Kpn NTUH	Cap	6A1	100	KLPN.0218.00014.0001	3666384	Δ252 bp	coding (146‑397/708 nt)	lpxT	Lipid A 1‑diphosphate synthase	bp_deletion
AUM	2	Kpn NTUH	Cap	6A2	100	KLPN.0218.00014.0001	3546440	IS_insertion	coding (123/897 nt)	galF	UTP‑‑glucose‑1‑phosphate uridylyltransferase	IS_insertion	cap_operon
AUM	2	Kpn NTUH	Cap	6A2	100	KLPN.0218.00014.0001	3780909	Δ12 bp	coding (492‑503/660 nt)	GNPGFLGD_03497	putative membrane protein	bp_deletion
AUM	3	Kpn NTUH	Cap	6A3	100	KLPN.0218.00014.0001	797036	G→A	D56N (GAT→AAT)	GNPGFLGD_00741	putative tRNA/rRNA methyltransferase	non-synonymous
AUM	3	Kpn NTUH	Cap	6A3	100	KLPN.0218.00014.0001	3395837	Δ76,191 bp		intA–GNPGFLGD_03238	51 genes	gene_deletion
AUM	3	Kpn NTUH	Cap	6A3	100	KLPN.0218.00014.0001	3781337	Δ1 bp	coding (75/660 nt)	GNPGFLGD_03497	putative membrane protein	bp_deletion
AUM	3	Kpn NTUH	Cap	6A3	100	KLPN.0218.00014.0001	3545293	IS_insertion	intergenic (‑12/+381)	cpsACP/galF		IS_insertion	cap_operon
AUM	4	Kpn NTUH	Cap	6A4	100	KLPN.0218.00014.0001	3395837	Δ76,191 bp		intA–GNPGFLGD_03238	51 genes	gene_deletion
AUM	4	Kpn NTUH	Cap	6A4	100	KLPN.0218.00014.0001	3781134	C→A	G93V (GGC→GTC)	GNPGFLGD_03497	putative membrane protein	non-synonymous
AUM	4	Kpn NTUH	Cap	6A4	100	KLPN.0218.00014.0001	3544909	IS_insertion	coding (364/630 nt)	cpsACP	hypothetical protein	IS_insertion
AUM	4	Kpn NTUH	Cap	6A4	100	KLPN.0218.00014.0001	570300	IS_insertion	intergenic (+481/+443)	GNPGFLGD_00526/pcrA	hypothetical protein/ATP‑dependent DNA helicase PcrA	IS_insertion
AUM	5	Kpn NTUH	Cap	6A5	100	KLPN.0218.00014.0001	3395837	Δ76,191 bp		intA–GNPGFLGD_03238	51 genes	gene_deletion
AUM	5	Kpn NTUH	Cap	6A5	100	KLPN.0218.00014.0001	3538614	G→T	D639E (GAC→GAA)	wzc	Tyrosine‑protein kinase wzc	non-synonymous	cap_operon
AUM	5	Kpn NTUH	Cap	6A5	100	KLPN.0218.00014.0001	3666694	Δ1 bp	coding (456/708 nt)	lpxT	Lipid A 1‑diphosphate synthase	bp_deletion
AUM	6	Kpn NTUH	Cap	6A6	100	KLPN.0218.00014.0001	3546576	IS_insertion	intergenic (‑6/‑754)	galF/corC_4	UTP‑‑glucose‑1‑phosphate uridylyltransferase/Magnesium and cobalt efflux protein CorC	IS_insertion	cap_operon
AUM	6	Kpn NTUH	Cap	6A6	100	KLPN.0218.00014.0001	3781342	G→A	Q24* (CAG→TAG)	GNPGFLGD_03497	putative membrane protein	non-synonymous
LB	1	Kva 342	Cap	2C1	100	KLVA.0218.00002.0001	841608	Δ12 bp	coding (110‑121/996 nt)	mrkD_1	Fimbria adhesin protein	bp_deletion	mrk operon
LB	1	Kva 342	Cap	2C1	100	KLVA.0218.00002.0001	1007953	Δ14 bp	coding (1976‑1989/2751 nt)	barA_1	Signal transduction histidine‑protein kinase BarA	bp_deletion	cap_related
LB	1	Kva 342	Cap	2C1	100	KLVA.0218.00002.0001	1702783	C→T	P646S (CCA→TCA)	HJIKBMFB_01595	Putative tyrosine‑protein kinase in cps region	non-synonymous	cap_operon
LB	1	Kva 342	Cap	2C1	100	KLVA.0218.00002.0001	4362644	G→A	I260I (ATC→ATT)	tgt	Queuine tRNA‑ribosyltransferase	synonymous
LB	1	Kva 342	Cap	2C1	100	KLVA.0218.00002.0001	5447567	C→T	R144Q (CGG→CAG)	yifK	putative transport protein YifK	non-synonymous
LB	1	Kva 342	Cap	2C1	100	KLVA.0218.00002.0001	5479612	G→A	Q470* (CAG→TAG)	ilvG	Acetolactate synthase isozyme 2 large subunit	non-synonymous
LB	1	Kva 342	Cap	2C1	100	KLVA.0218.00002.0001	1714938	IS_insertion	coding (1204/1398 nt)	wcaJ	UDP‑glucose:undecaprenyl‑phosphate glucose‑1‑phosphate transferase	IS_insertion	cap_operon
LB	1	Kva 342	Cap	2C1	100	KLVA.0218.00002.0001	4058089	gene_deletion	Δ33295	tpa–HJIKBMFB_03868	tpa,isfD,occP_3,hisQ_2,yecS_6,fliY_7,tauR,lysN_4,HJIKBMFB_03847,amaB_2,oppD_5,oppF_6,gsiD_4,gsiC_5,dppA_3,ybdK,HJIKBMFB_03855,bepG,mdtA_3,ctpF_2,HJIKBMFB_03859,HJIKBMFB_03860,soxS_2,HJIKBMFB_03862,bm3R1,HJIKBMFB_03864,nfsB,higA1_2,HJIKBMFB_03867,HJIKBMFB_03868	gene_deletion	SoxS
LB	1	Kva 342	Cap	2C1	100	KLVA.0218.00002.0001	843003	IS_insertion	coding (496/636 nt)	mrkF	hypothetical protein	IS_insertion
LB	2	Kva 342	Cap	2C2	100	KLVA.0218.00002.0001	1175728	C→A	G921V (GGC→GTC)	bepE_1	Efflux pump membrane transporter BepE	non-synonymous	Bep_operon
LB	2	Kva 342	Cap	2C2	100	KLVA.0218.00002.0001	1176211	G→T	S760* (TCG→TAG)	bepE_1	Efflux pump membrane transporter BepE	non-synonymous	Bep_operon
LB	2	Kva 342	Cap	2C2	100	KLVA.0218.00002.0001	1702553	G→T	G569V (GGT→GTT)	HJIKBMFB_01595	Putative tyrosine‑protein kinase in cps region	non-synonymous	cap_operon
LB	2	Kva 342	Cap	2C2	100	KLVA.0218.00002.0001	1933408	Δ147 bp	coding (123‑269/657 nt)	uvrY	Response regulator UvrY	bp_deletion	cap_related
LB	2	Kva 342	Cap	2C2	100	KLVA.0218.00002.0001	4086201	A→G	V74A (GTC→GCC)	soxS_2	Regulatory protein SoxS	non-synonymous	SoxS
LB	3	Kva 342	Cap	2C3	100	KLVA.0218.00002.0001	841608	Δ12 bp	coding (110‑121/996 nt)	mrkD_1	Fimbria adhesin protein	bp_deletion	mrk operon
LB	3	Kva 342	Cap	2C3	100	KLVA.0218.00002.0001	1702466	G→A	G540E (GGG→GAG)	HJIKBMFB_01595	Putative tyrosine‑protein kinase in cps region	non-synonymous	cap_operon
LB	3	Kva 342	Cap	2C3	100	KLVA.0218.00002.0001	2927854	Δ830 bp		[hcaR_4]–[ynfM]	[hcaR_4], [ynfM]	bp_deletion
LB	3	Kva 342	Cap	2C3	100	KLVA.0218.00002.0001	4087318	C→A	E79* (GAA→TAA)	HJIKBMFB_03862	hypothetical protein	non-synonymous	SoxS_regulon
LB	3	Kva 342	Cap	2C3	100	KLVA.0218.00002.0001	5520264	T→G	L331R (CTG→CGG)	cytR_2	HTH‑type transcriptional repressor CytR	non-synonymous
LB	3	Kva 342	Cap	2C3	100	KLVA.0218.00002.0001	1925908	IS_insertion	intergenic (‑273/‑102)	rcsA/HJIKBMFB_01790	Transcriptional regulatory protein RcsA/hypothetical protein	IS_insertion	cap_related
LB	4	Kva 342	Cap	2C4	100	KLVA.0218.00002.0001	841608	Δ12 bp	coding (110‑121/996 nt)	mrkD_1	Fimbria adhesin protein	bp_deletion
LB	4	Kva 342	Cap	2C4	100	KLVA.0218.00002.0001	1925909	gene_deletion	Δ8026	HJIKBMFB_01790–[uvrY]	HJIKBMFB_01790,amyA,fliY_1,dcyD,yecS_2,artM_2,sdiA,HJIKBMFB_01797,[uvrY]	gene_deletion
LB	4	Kva 342	Cap	2C4	100	KLVA.0218.00002.0001	1702466	G→A	G540E (GGG→GAG)	HJIKBMFB_01595	Putative tyrosine‑protein kinase in cps region	non-synonymous	cap_operon
LB	4	Kva 342	Cap	2C4	100	KLVA.0218.00002.0001	1861326	C→T	M104I (ATG→ATA)	hisC_2	Histidinol‑phosphate aminotransferase	non-synonymous
LB	4	Kva 342	Cap	2C4	100	KLVA.0218.00002.0001	4087318	C→A	E79* (GAA→TAA)	HJIKBMFB_03862	hypothetical protein	non-synonymous	SoxS_regulon
LB	4	Kva 342	Cap	2C4	100	KLVA.0218.00002.0001	5520264	T→G	L331R (CTG→CGG)	cytR_2	HTH‑type transcriptional repressor CytR	non-synonymous
LB	4	Kva 342	Cap	2C4	100	KLVA.0218.00002.0001	1925908	IS_insertion	intergenic (‑273/‑102)	rcsA/HJIKBMFB_01790	Transcriptional regulatory protein RcsA/hypothetical protein	IS_insertion	cap_related
LB	5	Kva 342	Cap	2C5	100	KLVA.0218.00002.0001	841608	Δ12 bp	coding (110‑121/996 nt)	mrkD_1	Fimbria adhesin protein	bp_deletion	mrk operon
LB	5	Kva 342	Cap	2C5	100	KLVA.0218.00002.0001	1702466	G→A	G540E (GGG→GAG)	HJIKBMFB_01595	Putative tyrosine‑protein kinase in cps region	non-synonymous	cap_operon
LB	5	Kva 342	Cap	2C5	100	KLVA.0218.00002.0001	1849337	A→T	L450H (CTC→CAC)	virB4	Type IV secretion system protein virB4	non-synonymous
LB	5	Kva 342	Cap	2C5	100	KLVA.0218.00002.0001	1925908	IS_insertion	intergenic (‑273/‑102)	rcsA/HJIKBMFB_01790	Transcriptional regulatory protein RcsA/hypothetical protein	IS_insertion	cap_related
LB	5	Kva 342	Cap	2C5	100	KLVA.0218.00002.0002	49446	IS_insertion	coding (651/1605 nt)	HJIKBMFB_05399	hypothetical protein	IS_insertion
LB	5	Kva 342	Cap	2C5	100	KLVA.0218.00002.0001	4087318	C→A	E79* (GAA→TAA)	HJIKBMFB_03862	hypothetical protein	non-synonymous	SoxS_regulon
LB	5	Kva 342	Cap	2C5	100	KLVA.0218.00002.0001	5520264	T→G	L331R (CTG→CGG)	cytR_2	HTH‑type transcriptional repressor CytR	non-synonymous
LB	6	Kva 342	Cap	2C6	100	KLVA.0218.00002.0001	688086	Δ10 bp	coding (735‑744/828 nt)	cpdA_1	3',5'‑cyclic adenosine monophosphate phosphodiesterase CpdA	bp_deletion
LB	6	Kva 342	Cap	2C6	100	KLVA.0218.00002.0001	1702465	G→A	G540R (GGG→AGG)	HJIKBMFB_01595	Putative tyrosine‑protein kinase in cps region	non-synonymous	cap_operon
LB	6	Kva 342	Cap	2C6	100	KLVA.0218.00002.0001	702355	C→T	T694I (ACC→ATC)	rimO_2	Ribosomal protein S12 methylthiotransferase RimO	non-synonymous
LB	6	Kva 342	Cap	2C6	100	KLVA.0218.00002.0001	841792	C→G	N98K (AAC→AAG)	mrkD_1	Fimbria adhesin protein	non-synonymous	mrk operon
LB	6	Kva 342	Cap	2C6	100	KLVA.0218.00002.0001	1109729	C→G	intergenic (‑43/‑100)	srlA / HJIKBMFB_01054	PTS system glucitol/sorbitol‑specific EIIC component/hypothetical protein	intergenic
LB	6	Kva 342	Cap	2C6	100	KLVA.0218.00002.0001	2692479	C→A	V153F (GTC→TTC)	nreC	Oxygen regulatory protein NreC	non-synonymous	cap_related
LB	6	Kva 342	Cap	2C6	100	KLVA.0218.00002.0001	4275301	C→A	S319* (TCG→TAG)	acrB_2	Multidrug efflux pump subunit AcrB	non-synonymous	SoxS_regulon
ASM	1	Kva 342	Cap	1A1	100	KLVA.0218.00002.0001	1179365	(GCCTGC)2→3	coding (324/1176 nt)	bepF	Efflux pump periplasmic linker BepF	bp_insertion	Bep_operon
ASM	1	Kva 342	Cap	1A1	100	KLVA.0218.00002.0001	1702774	G→C	D643H (GAT→CAT)	HJIKBMFB_01595	Putative tyrosine‑protein kinase in cps region	non-synonymous	cap_operon
ASM	1	Kva 342	Cap	1A1	100	KLVA.0218.00002.0001	1821278	C→T	R271Q (CGA→CAA)	HJIKBMFB_01695	hypothetical protein	non-synonymous
ASM	1	Kva 342	Cap	1A1	100	KLVA.0218.00002.0001	1631521	IS_insertion	coding (119/1005 nt)	HJIKBMFB_01611	hypothetical protein	IS_insertion
ASM	1	Kva 342	Cap	1A1	100	KLVA.0218.00002.0001	1721505	IS_insertion	coding (295/2298 nt)	HJIKBMFB_01541	Beta‑glucosidase BoGH3B	IS_insertion
ASM	2	Kva 342	Cap	1A2	100	KLVA.0218.00002.0002	141421	plasmid_deletion	Δ46502		HJIKBMFB_05484,HJIKBMFB_05485,HJIKBMFB_05486,yceD_2,yceD_3,yceD_4,alx_2,djlA_2,yceD_5,yceC_1,HJIKBMFB_05494,HJIKBMFB_05495,HJIKBMFB_05496,stiP,HJIKBMFB_05498,HJIKBMFB_05499,HJIKBMFB_05500,HJIKBMFB_05501,HJIKBMFB_05502,yceC_2,HJIKBMFB_05504,HJIKBMFB_05505,HJIKBMFB_05506,HJIKBMFB_05507,HJIKBMFB_05508,HJIKBMFB_05509,HJIKBMFB_05510,HJIKBMFB_05511,bin3_3,HJIKBMFB_05513,HJIKBMFB_05514,HJIKBMFB_05515,HJ…	gene_deletion
ASM	2	Kva 342	Cap	1A2	100	KLVA.0218.00002.0002	1	plasmid_deletion	Δ2270		HJIKBMFB_05340,hha_2,HJIKBMFB_05342,[HJIKBMFB_05343]	gene_deletion
ASM	2	Kva 342	Cap	1A2	100	KLVA.0218.00002.0001	1702784	C→A	P646Q (CCA→CAA)	HJIKBMFB_01595	Putative tyrosine‑protein kinase in cps region	non-synonymous	cap_operon
ASM	2	Kva 342	Cap	1A2	100	KLVA.0218.00002.0001	3184437	Δ13,156 bp		yedK_1–[sapC]	yedK_1, dinB1_2, lexA_2, HJIKBMFB_03009, HJIKBMFB_03010, HJIKBMFB_03011, HJIKBMFB_03012, recE, HJIKBMFB_03014, HJIKBMFB_03015, HJIKBMFB_03016, intS_1, [sapC]	gene_deletion	cap_related
ASM	2	Kva 342	Cap	1A2	100	KLVA.0218.00002.0001	1721851	IS_insertion	coding (465/1005 nt)	HJIKBMFB_01611	hypothetical protein	IS_insertion
ASM	2	Kva 342	Cap	1A2	100	KLVA.0218.00002.0001	4086331	G→C	H31D (CAT→GAT)	soxS_2	Regulatory protein SoxS	non-synonymous	SoxS
ASM	3	Kva 342	Cap	1A3	100	KLVA.0218.00002.0001	106282	T→C	intergenic (‑84/‑174)	gmk / ligB	Guanylate kinase/DNA ligase B	intergenic
ASM	3	Kva 342	Cap	1A3	100	KLVA.0218.00002.0001	841575	C→T	T26M (ACG→ATG)	mrkD_1	Fimbria adhesin protein	non-synonymous	mrk operon
ASM	3	Kva 342	Cap	1A3	100	KLVA.0218.00002.0001	842369	C→T	R291C (CGC→TGC)	mrkD_1	Fimbria adhesin protein	non-synonymous	mrk operon
ASM	3	Kva 342	Cap	1A3	100	KLVA.0218.00002.0001	1180139	C→T	R41W (CGG→TGG)	rob_1	Right origin‑binding protein	non-synonymous	SoxS_regulon
ASM	3	Kva 342	Cap	1A3	100	KLVA.0218.00002.0001	3666132	G→T	I332I (ATC→ATA)	ycaD_2	putative MFS‑type transporter YcaD	synonymous
ASM	3	Kva 342	Cap	1A3	100	KLVA.0218.00002.0001	4086318	G→A	S35L (TCG→TTG)	soxS_2	Regulatory protein SoxS	non-synonymous	SoxS
ASM	3	Kva 342	Cap	1A3	100	KLVA.0218.00002.0001	5420794	G→A	R78H (CGC→CAC)	metR	HTH‑type transcriptional regulator MetR	non-synonymous
ASM	3	Kva 342	Cap	1A3	100	KLVA.0218.00002.0001	1713922	IS_insertion	coding (188/1398 nt)	wcaJ	UDP‑glucose:undecaprenyl‑phosphate glucose‑1‑phosphate transferase	IS_insertion	cap_operon
ASM	4	Kva 342	Cap	1A4	100	KLVA.0218.00002.0001	749605	T→G	intergenic (‑155/+223)	oprD / loiP	Porin D/Metalloprotease LoiP	intergenic
ASM	4	Kva 342	Cap	1A4	100	KLVA.0218.00002.0001	1008515	(CCGGCGTG)1→2	coding (1427/2751 nt)	barA_1	Signal transduction histidine‑protein kinase BarA	bp_insertion	cap_related
ASM	4	Kva 342	Cap	1A4	100	KLVA.0218.00002.0001	1702776	T→A	D643E (GAT→GAA)	HJIKBMFB_01595	Putative tyrosine‑protein kinase in cps region	non-synonymous	cap_operon
ASM	4	Kva 342	Cap	1A4	100	KLVA.0218.00002.0001	1819300	(A)5→4	coding (2790/4434 nt)	HJIKBMFB_01695	hypothetical protein	bp_deletion
ASM	4	Kva 342	Cap	1A4	100	KLVA.0218.00002.0001	1819302	A→C	Y930D (TAT→GAT)	HJIKBMFB_01695	hypothetical protein	non-synonymous
ASM	4	Kva 342	Cap	1A4	100	KLVA.0218.00002.0001	3940523	C→T	S440S (AGC→AGT)	shlB_1	Hemolysin transporter protein ShlB	synonymous
ASM	4	Kva 342	Cap	1A4	100	KLVA.0218.00002.0001	4086247	T→A	K59* (AAG→TAG)	soxS_2	Regulatory protein SoxS	non-synonymous	SoxS
ASM	4	Kva 342	Cap	1A4	100	KLVA.0218.00002.0001	5105767	T→C	intergenic (‑40/‑124)	dapA_4 / HJIKBMFB_04838	4‑hydroxy‑tetrahydrodipicolinate synthase/hypothetical protein	intergenic
ASM	4	Kva 342	Cap	1A4	100	KLVA.0218.00002.0001	1179806	IS_insertion	intergenic (‑118/‑213)	bepF/rob_1	Efflux pump periplasmic linker BepF/Right origin‑binding protein	IS_insertion	SoxS_regulon
ASM	4	Kva 342	Cap	1A4	100	KLVA.0218.00002.0001	2698909	IS_insertion	coding (12/660 nt)	HJIKBMFB_02533	hypothetical protein	IS_insertion
ASM	4	Kva 342	Cap	1A4	100	KLVA.0218.00002.0001	1	plasmid_deletion	Δ20439	HJIKBMFB_05340–HJIKBMFB_05364	HJIKBMFB_05340,hha_2,HJIKBMFB_05342,HJIKBMFB_05343,HJIKBMFB_05344,HJIKBMFB_05345,HJIKBMFB_05346,HJIKBMFB_05347,HJIKBMFB_05348,HJIKBMFB_05349,HJIKBMFB_05350,HJIKBMFB_05351,HJIKBMFB_05352,HJIKBMFB_05353,HJIKBMFB_05354,HJIKBMFB_05355,HJIKBMFB_05356,virB_1,soj,repB_1,xerD_5,HJIKBMFB_05361,HJIKBMFB_05362,HJIKBMFB_05363,HJIKBMFB_05364	gene_deletion
ASM	4	Kva 342	Cap	1A4	100	KLVA.0218.00002.0001	132999	plasmid_deletion	Δ53913	JIKBMFB_05476–repB_2	HJIKBMFB_05476,hns_2,nucH,HJIKBMFB_05479,HJIKBMFB_05480,HJIKBMFB_05481,HJIKBMFB_05482,HJIKBMFB_05483,HJIKBMFB_05484,HJIKBMFB_05485,HJIKBMFB_05486,yceD_2,yceD_3,yceD_4,alx_2,djlA_2,yceD_5,yceC_1,HJIKBMFB_05494,HJIKBMFB_05495,HJIKBMFB_05496,stiP,HJIKBMFB_05498,HJIKBMFB_05499,HJIKBMFB_05500,HJIKBMFB_05501,HJIKBMFB_05502,yceC_2,HJIKBMFB_05504,HJIKBMFB_05505,HJIKBMFB_05506,HJIKBMFB_05507,HJIKBMFB_0550…	gene_deletion
ASM	5	Kva 342	Cap	1A5	100	KLVA.0218.00002.0001	413439	T→G	T115P (ACC→CCC)	cfxP	Phosphoribulokinase, plasmid	non-synonymous
ASM	5	Kva 342	Cap	1A5	100	KLVA.0218.00002.0001	838331	T→C	F8S (TTC→TCC)	mrkB	putative fimbrial chaperone YadV	non-synonymous	mrk operon
ASM	5	Kva 342	Cap	1A5	100	KLVA.0218.00002.0001	841619	A→T	R41W (AGG→TGG)	mrkD_1	Fimbria adhesin protein	non-synonymous	mrk operon
ASM	5	Kva 342	Cap	1A5	100	KLVA.0218.00002.0001	2994188	Δ1 bp	coding (1021/1179 nt)	manA	Mannose‑6‑phosphate isomerase	bp_deletion	cap_related
ASM	5	Kva 342	Cap	1A5	100	KLVA.0218.00002.0001	4277409	Δ15 bp	coding (3064‑3078/3147 nt)	acrB_2	Multidrug efflux pump subunit AcrB	bp_deletion	SoxS_regulon
ASM	5	Kva 342	Cap	1A5	100	KLVA.0218.00002.0001	1715076	IS_insertion	coding (1342/1398 nt)	wcaJ	UDP‑glucose:undecaprenyl‑phosphate glucose‑1‑phosphate transferase	IS_insertion	cap_operon
ASM	6	Kva 342	Cap	1A6	100	KLVA.0218.00002.0001	688001	T→G	M217R (ATG→AGG)	cpdA_1	3',5'‑cyclic adenosine monophosphate phosphodiesterase CpdA	non-synonymous
ASM	6	Kva 342	Cap	1A6	100	KLVA.0218.00002.0001	1702448	G→A	G534E (GGG→GAG)	HJIKBMFB_01595	Putative tyrosine‑protein kinase in cps region	non-synonymous	cap_operon
ASM	6	Kva 342	Cap	1A6	100	KLVA.0218.00002.0001	5563965	C→T	S2N (AGC→AAC)	HJIKBMFB_05271	hypothetical protein	non-synonymous
ASM	6	Kva 342	Cap	1A6	100	KLVA.0218.00002.0001	1179519	gene_deletion	Δ9240	[bepF]–[uvrD2]	[bepF],rob_1,HJIKBMFB_01126,pgrR_2,HJIKBMFB_01128,mtnD_1,sutR_1,HJIKBMFB_01131,recF_2,[uvrD2]	gene_deletion	SoxS_regulon
ASM	6	Kva 342	Cap	1A6	100	KLVA.0218.00002.0001	coding (171/1005 nt)	IS_insertion	coding (171/1005 nt)	HJIKBMFB_01611	hypothetical protein	IS_insertion
ASM	1	Kva 342	Non_cap	1D1	100	KLVA.0218.00002.0001	2103149	gene_deletion	Δ7768	HJIKBMFB_01961–[HJIKBMFB_01966]	Insertion element	gene_deletion	IS_deletion
ASM	1	Kva 342	Non_cap	1D1	100	KLVA.0218.00002.0001	2120805	T→G	V464G (GTC→GGC)	HJIKBMFB_01971	hypothetical protein	non-synonymous
ASM	1	Kva 342	Non_cap	1D1	100	KLVA.0218.00002.0001	4283668	C→T	R24K (AGG→AAG)	lacI_2	Lactose operon repressor	non-synonymous
ASM	1	Kva 342	Non_cap	1D1	100	KLVA.0218.00002.0001	842852	IS_insertion	coding (345/636 nt)	mrkF		IS_insertion	mrk operon
ASM	1	Kva 342	Non_cap	1D1	100	KLVA.0218.00002.0001	169596	IS_insertion	intergenic (‑113/‑216)	HJIKBMFB_05509/HJIKBMFB_05510		IS_insertion
ASM	1	Kva 342	Non_cap	1D1	100	KLVA.0218.00002.0001	840337	G→A	G439E (GGG→GAG)	mrkC	Outer membrane usher protein HtrE	non-synonymous	mrk operon
ASM	2	Kva 342	Non_cap	1D2	100	KLVA.0218.00002.0001	2103149	gene_deletion	Δ7768	HJIKBMFB_01961–[HJIKBMFB_01966]	Insertion element	gene_deletion	IS_deletion
ASM	2	Kva 342	Non_cap	1D2	100	KLVA.0218.00002.0001	841604	G→T	D36Y (GAC→TAC)	mrkD_1	Fimbria adhesin protein	non-synonymous	mrk operon
ASM	2	Kva 342	Non_cap	1D2	100	KLVA.0218.00002.0001	841716	C→T	S73F (TCC→TTC)	mrkD_1	Fimbria adhesin protein	non-synonymous	mrk operon
ASM	2	Kva 342	Non_cap	1D2	100	KLVA.0218.00002.0001	4790533	G→A	H142Y (CAT→TAT)	nhaR	Transcriptional activator protein NhaR	non-synonymous
ASM	2	Kva 342	Non_cap	1D2	100	KLVA.0218.00002.0001	5179891	G→C	G507A (GGT→GCT)	elfC_2	putative outer membrane usher protein ElfC	non-synonymous
ASM	2	Kva 342	Non_cap	1D2	100	KLVA.0218.00002.0001	1933839	IS_insertion	coding (554/657 nt)	uvrY	Response regulator UvrY	IS_insertion	cap_related
ASM	3	Kva 342	Non_cap	1D3	100	KLVA.0218.00002.0001	2103149	gene_deletion	Δ7768	HJIKBMFB_01961–[HJIKBMFB_01966]	Insertion element	gene_deletion	IS_deletion
ASM	3	Kva 342	Non_cap	1D3	100	KLVA.0218.00002.0001	568204	C→T	intergenic (+47/‑131)	nlpI / deaD	Lipoprotein NlpI/ATP‑dependent RNA helicase DeaD	intergenic
ASM	3	Kva 342	Non_cap	1D3	100	KLVA.0218.00002.0001	688027	C→T	Q226* (CAG→TAG)	cpdA_1	3',5'‑cyclic adenosine monophosphate phosphodiesterase CpdA	non-synonymous
ASM	3	Kva 342	Non_cap	1D3	100	KLVA.0218.00002.0001	837499	G→T	intergenic (‑600/‑106)	HJIKBMFB_00805 / mrkF	hypothetical protein/mrkF	intergenic	mrk operon
ASM	3	Kva 342	Non_cap	1D3	100	KLVA.0218.00002.0001	841907	C→T	R137C (CGC→TGC)	mrkD_1	Fimbria adhesin protein	non-synonymous	mrk operon
ASM	3	Kva 342	Non_cap	1D3	100	KLVA.0218.00002.0001	3148114	A→C	D30E (GAT→GAG)	HJIKBMFB_02971	hypothetical protein	non-synonymous
ASM	3	Kva 342	Non_cap	1D3	100	KLVA.0218.00002.0001	5519771	G→A	D167N (GAT→AAT)	cytR_2	HTH‑type transcriptional repressor CytR	non-synonymous
ASM	3	Kva 342	Non_cap	1D3	100	KLVA.0218.00002.0002		plasmid_loss	Δ187,922 bp	HJIKBMFB_05340–repB_2	185 genes	plasmid_loss
ASM	3	Kva 342	Non_cap	1D3	100	KLVA.0218.00002.0001	2886579	IS_insertion	intergenic (‑26/‑111)	HJIKBMFB_02726/HJIKBMFB_02727	hypothetical protein/hypothetical protein	IS_insertion
ASM	4	Kva 342	Non_cap	1D4	100	KLVA.0218.00002.0001	2103149	gene_deletion	Δ7768	HJIKBMFB_01961–[HJIKBMFB_01966]	Insertion element	gene_deletion	IS_deletion
ASM	4	Kva 342	Non_cap	1D4	100	KLVA.0218.00002.0001	838072	G→T	Q156H (CAG→CAT)	mrkF		non-synonymous	mrk operon
ASM	4	Kva 342	Non_cap	1D4	100	KLVA.0218.00002.0001	841609	G→T	M37I (ATG→ATT)	mrkD_1	Fimbria adhesin protein	non-synonymous	mrk operon
ASM	4	Kva 342	Non_cap	1D4	100	KLVA.0218.00002.0001	841823	G→A	G109S (GGC→AGC)	mrkD_1	Fimbria adhesin protein	non-synonymous	mrk operon
ASM	4	Kva 342	Non_cap	1D4	100	KLVA.0218.00002.0001	1900662	(TGGCGGCGA)4→3	coding (23‑31/282 nt)	HJIKBMFB_01765	hypothetical protein	bp_deletion
ASM	4	Kva 342	Non_cap	1D4	100	KLVA.0218.00002.0001	3423650	Δ1 bp	coding (382/441 nt)	iscR_2	HTH‑type transcriptional regulator IscR	bp_deletion
ASM	4	Kva 342	Non_cap	1D4	100	KLVA.0218.00002.0001	4276402	+A	coding (2057/3147 nt)	acrB_2	Multidrug efflux pump subunit AcrB	bp_insertion	SoxS_regulon
ASM	4	Kva 342	Non_cap	1D4	100	KLVA.0218.00002.0001	4921283	T→C	intergenic (+159/‑288)	HJIKBMFB_04670 / pduA_3	hypothetical protein/Propanediol utilization protein PduA	intergenic
ASM	5	Kva 342	Non_cap	1D5	100	KLVA.0218.00002.0001	97282	C→T	A182T (GCC→ACC)	HJIKBMFB_00091	hypothetical protein	non-synonymous
ASM	5	Kva 342	Non_cap	1D5	100	KLVA.0218.00002.0001	1	large_deletion	Δ187922	HJIKBMFB_05340–repB_2	185 genes	plasmid_loss
ASM	5	Kva 342	Non_cap	1D5	100	KLVA.0218.00002.0001	688012	C→T	P221S (CCG→TCG)	cpdA_1	3',5'‑cyclic adenosine monophosphate phosphodiesterase CpdA	non-synonymous
ASM	5	Kva 342	Non_cap	1D5	100	KLVA.0218.00002.0001	842243	A→T	S249C (AGC→TGC)	mrkD_1	Fimbria adhesin protein	non-synonymous	mrk operon
ASM	5	Kva 342	Non_cap	1D5	100	KLVA.0218.00002.0001	2103149	gene_deletion	Δ7768	HJIKBMFB_01961–[HJIKBMFB_01966]	Insertion element	gene_deletion	IS_deletion
ASM	5	Kva 342	Non_cap	1D5	100	KLVA.0218.00002.0001	1009151	T→A	D264V (GAT→GTT)	barA_1	Signal transduction histidine‑protein kinase BarA	non-synonymous	cap_related
ASM	5	Kva 342	Non_cap	1D5	100	KLVA.0218.00002.0001	3184437	Δ13156			yedK_1–[sapC]	gene_deletion	cap_related
ASM	5	Kva 342	Non_cap	1D5	100	KLVA.0218.00002.0002		plasmid_loss	Δ187,922 bp	HJIKBMFB_05340–repB_2	185 genes	plasmid_loss
ASM	5	Kva 342	Non_cap	1D5	100	KLVA.0218.00002.0001	4480749	IS_insertion	coding (510/954 nt)	rclR_5	RCS‑specific HTH‑type transcriptional activator RclR	IS_insertion
ASM	6	Kva 342	Non_cap	1D6	100	KLVA.0218.00002.0001	842369	C→T	R291C (CGC→TGC)	mrkD_1	Fimbria adhesin protein	non-synonymous	mrk operon
ASM	6	Kva 342	Non_cap	1D6	100	KLVA.0218.00002.0001	1179439	Δ133	coding (118‑250/1176 nt)	bepF	Efflux pump periplasmic linker BepF	gene_deletion	Bep_operon
ASM	6	Kva 342	Non_cap	1D6	100	KLVA.0218.00002.0001	4087438	G→A	Q39* (CAG→TAG)	HJIKBMFB_03862	hypothetical protein	non-synonymous	SoxS_regulon
ASM	6	Kva 342	Non_cap	1D6	100	KLVA.0218.00002.0001	4457424	IS_insertion	coding (1036/1278 nt)	HJIKBMFB_04239		IS_insertion
ASM	6	Kva 342	Non_cap	1D6	100	KLVA.0218.00002.0001	2103149		Δ7766	HJIKBMFB_01961–[HJIKBMFB_01966]	HJIKBMFB_01961,HJIKBMFB_01962,oprF_1,vgrG1_2,safA,[HJIKBMFB_01966]	gene_deletion	IS_deletion
LB	1	Kva 342	Non_cap	3B1	100	KLVA.0218.00002.0001	1713736	new_junction		wcaJ/gnd	UDP‑glucose:undecaprenyl‑phosphate glucose‑1‑phosphate transferase/6‑phosphogluconate dehydrogenase, decarboxylating	new_junction	cap_operon
LB	1	Kva 342	Non_cap	3B1	100	KLVA.0218.00002.0001	841608	Δ12 bp	coding (110‑121/996 nt)	mrkD_1	Fimbria adhesin protein	bp_deletion
LB	1	Kva 342	Non_cap	3B1	100	KLVA.0218.00002.0001	842777	Δ168 bp	coding (270‑437/636 nt)	mrkF	mrkF	bp_deletion	mrk operon
LB	1	Kva 342	Non_cap	3B1	100	KLVA.0218.00002.0001	3184437	Δ13,156 bp	Δ13,156 bp	yedK_1–[sapC]	yedK_1, dinB1_2, lexA_2, HJIKBMFB_03009, HJIKBMFB_03010, HJIKBMFB_03011, HJIKBMFB_03012, recE, HJIKBMFB_03014, HJIKBMFB_03015, HJIKBMFB_03016, intS_1, [sapC]	gene_deletion	cap_related
LB	1	Kva 342	Non_cap	3B1	100	KLVA.0218.00002.0001	4087308	Δ867 bp	Δ867 bp	[HJIKBMFB_03862]–[bm3R1]	[HJIKBMFB_03862], [bm3R1]	bp_deletion	SoxS_regulon
LB	1	Kva 342	Non_cap	3B1	100	KLVA.0218.00002.0001	4366215	C→A	intergenic (+51/‑296)	tsaA / ulaC_1	putative peroxiredoxin/Ascorbate‑specific PTS system EIIA component	intergenic
LB	1	Kva 342	Non_cap	3B1	100	KLVA.0218.00002.0001	4460908	T→C	I112V (ATT→GTT)	HJIKBMFB_04243	hypothetical protein	non-synonymous
LB	1	Kva 342	Non_cap	3B1	100	KLVA.0218.00002.0001	2103149		Δ7766	HJIKBMFB_01961–[HJIKBMFB_01966]	HJIKBMFB_01961,HJIKBMFB_01962,oprF_1,vgrG1_2,safA,[HJIKBMFB_01966]	gene_deletion	IS_deletion
LB	2	Kva 342	Non_cap	3B2	100	KLVA.0218.00002.0001	841608	Δ12 bp	coding (110‑121/996 nt)	mrkD_1	Fimbria adhesin protein	non-synonymous	mrk operon
LB	2	Kva 342	Non_cap	3B2	100	KLVA.0218.00002.0001	3250140	A→C	N14H (AAT→CAT)	HJIKBMFB_03067	hypothetical protein	non-synonymous
LB	2	Kva 342	Non_cap	3B2	100	KLVA.0218.00002.0001	2103149		Δ7766	HJIKBMFB_01961–[HJIKBMFB_01966]	HJIKBMFB_01961,HJIKBMFB_01962,oprF_1,vgrG1_2,safA,[HJIKBMFB_01966]	gene_deletion	IS_deletion
LB	3	Kva 342	Non_cap	3B3	100	KLVA.0218.00002.0001	24640	IS_insertion	coding (1200/1257 nt)	HJIKBMFB_05367	hypothetical protein	IS_insertion
LB	3	Kva 342	Non_cap	3B3	100	KLVA.0218.00002.0002	2175600	IS_insertion	intergenic (‑247/‑66)	HJIKBMFB_02022/tdk	hypothetical protein/Thymidine kinase	IS_insertion
LB	3	Kva 342	Non_cap	3B3	100	KLVA.0218.00002.0001	841608	Δ12 bp	coding (110‑121/996 nt)	mrkD_1	Fimbria adhesin protein	bp_deletion
LB	3	Kva 342	Non_cap	3B3	100	KLVA.0218.00002.0001	2103149		Δ7766	HJIKBMFB_01961–[HJIKBMFB_01966]	HJIKBMFB_01961,HJIKBMFB_01962,oprF_1,vgrG1_2,safA,[HJIKBMFB_01966]	gene_deletion	IS_deletion
LB	4	Kva 342	Non_cap	3B4	100	KLVA.0218.00002.0001	841608	Δ12 bp	coding (110‑121/996 nt)	mrkD_1	Fimbria adhesin protein	bp_deletion
LB	4	Kva 342	Non_cap	3B4	100	KLVA.0218.00002.0001	843087	(A)5→4	coding (580/636 nt)	mrkF	mrkF	bp_deletion	mrk operon
LB	4	Kva 342	Non_cap	3B4	100	KLVA.0218.00002.0001	4086378	Δ298 bp	Δ298 bp	[soxS_2]–[HJIKBMFB_03862]	[soxS_2], [HJIKBMFB_03862]	bp_deletion	SoxS
LB	4	Kva 342	Non_cap	3B4	100	KLVA.0218.00002.0002	139240	G→T	intergenic (+163/‑73)	HJIKBMFB_05481 / HJIKBMFB_05482	hypothetical protein/hypothetical protein	intergenic
LB	4	Kva 342	Non_cap	3B4	100	KLVA.0218.00002.0001	2103149		Δ7766	HJIKBMFB_01961–[HJIKBMFB_01966]	HJIKBMFB_01961,HJIKBMFB_01962,oprF_1,vgrG1_2,safA,[HJIKBMFB_01966]	gene_deletion	IS_deletion
LB	5	Kva 342	Non_cap	3B5	100	KLVA.0218.00002.0001	1713736	new_junction		wcaJ/gnd	UDP‑glucose:undecaprenyl‑phosphate glucose‑1‑phosphate transferase/6‑phosphogluconate dehydrogenase, decarboxylating	new_junction	cap_operon
LB	5	Kva 342	Non_cap	3B5	100	KLVA.0218.00002.0001	841608	Δ12 bp	coding (110‑121/996 nt)	mrkD_1	Fimbria adhesin protein	gene_deletion	mrk operon
LB	5	Kva 342	Non_cap	3B5	100	KLVA.0218.00002.0001	1933456	IS_insertion	coding (171/657 nt)	uvrY	Response regulator UvrY	IS_insertion	cap_related
LB	5	Kva 342	Non_cap	3B5	100	KLVA.0218.00002.0001	2103149		Δ7766	HJIKBMFB_01961–[HJIKBMFB_01966]	HJIKBMFB_01961,HJIKBMFB_01962,oprF_1,vgrG1_2,safA,[HJIKBMFB_01966]	gene_deletion	IS_deletion
LB	6	Kva 342	Non_cap	3B6	100	KLVA.0218.00002.0001	2103149		Δ7766	HJIKBMFB_01961–[HJIKBMFB_01966]	HJIKBMFB_01961,HJIKBMFB_01962,oprF_1,vgrG1_2,safA,[HJIKBMFB_01966]	gene_deletion	IS_deletion
LB	6	Kva 342	Non_cap	3B6	100	KLVA.0218.00002.0001	841598	Δ12 bp	coding (100‑111/996 nt)	mrkD_1	Fimbria adhesin protein	bp_deletion	mrk operon
M02	1	Kva 342	Cap	4A1	100	KLVA.0218.00002.0001	3707362	IS_insertion	coding (172/1140 nt)	cph2_2	Phytochrome‑like protein cph2	IS_insertion	Membrane-associated sensor ,Diguanylate cyclase, GGDEF domain
M02	1	Kva 342	Cap	4A1	100	KLVA.0218.00002.0001	4086150	C→A	R91L (CGC→CTC)	soxS_2	Regulatory protein SoxS	non-synonymous	SoxS
M02	2	Kva 342	Cap	4A2	100	KLVA.0218.00002.0001	4086087	G→A	A112V (GCC→GTC)	soxS_2	Regulatory protein SoxS	non-synonymous	SoxS
M02	2	Kva 342	Cap	4A2	100	KLVA.0218.00002.0001	4087626	T→A	intergenic (‑74/‑121)	HJIKBMFB_03862 / bm3R1	hypothetical protein/HTH‑type transcriptional repressor Bm3R1	intergenic	SoxS_regulon
M02	2	Kva 342	Cap	4A2	100	KLVA.0218.00002.0001	3707236	IS_insertion	coding (298/1140 nt)	cph2_2	Phytochrome‑like protein cph2	IS_insertion	Membrane-associated sensor ,Diguanylate cyclase, GGDEF domain
M02	2	Kva 342	Cap	4A2	100	KLVA.0218.00002.0001	2139699	A→G	E223G (GAG→GGG)	kdsA	2‑dehydro‑3‑deoxyphosphooctonate aldolase	non-synonymous
M02	3	Kva 342	Cap	4A3	100	KLVA.0218.00002.0001	4086268	C→A	G52W (GGG→TGG)	soxS_2	Regulatory protein SoxS	non-synonymous	SoxS
M02	3	Kva 342	Cap	4A3	100	KLVA.0218.00002.0001	3707455	IS_insertion	coding (79/1140 nt)	cph2_2	Phytochrome‑like protein cph2	IS_insertion	Membrane-associated sensor ,Diguanylate cyclase, GGDEF domain
M02	3	Kva 342	Cap	4A3	100	KLVA.0218.00002.0001	836940	G→T	intergenic (‑41/‑665)	HJIKBMFB_00805 / mrkA	hypothetical protein/mrkA	intergenic	mrk operon
M02	4	Kva 342	Cap	4A4	100	KLVA.0218.00002.0001	2832758	A→G	T217A (ACG→GCG)	lacY_2	Lactose permease	non-synonymous
M02	4	Kva 342	Cap	4A4	100	KLVA.0218.00002.0001	4087618	G→T	intergenic (‑66/‑129)	HJIKBMFB_03862 / bm3R1	hypothetical protein/HTH‑type transcriptional repressor Bm3R1	intergenic	SoxS_regulon
M02	5	Kva 342	Cap	4A5	100	KLVA.0218.00002.0001	442577	G→A	E60K (GAG→AAG)	rpoA	DNA‑directed RNA polymerase subunit alpha	non-synonymous	gene_deletion
M02	5	Kva 342	Cap	4A5	100	KLVA.0218.00002.0001	3885730	C→T	R14K (AGA→AAA)	surA	Succinate dehydrogenase cytochrome b556 subunit	non-synonymous	cap_related
M02	5	Kva 342	Cap	4A5	100	KLVA.0218.00002.0001	4058100		Δ33456	tpa–HJIKBMFB_03868	tpa,isfD,occP_3,hisQ_2,yecS_6,fliY_7,tauR,lysN_4,HJIKBMFB_03847,amaB_2,oppD_5,oppF_6,gsiD_4,gsiC_5,dppA_3,ybdK,HJIKBMFB_03855,bepG,mdtA_3,ctpF_2,HJIKBMFB_03859,HJIKBMFB_03860,soxS_2,HJIKBMFB_03862,bm3R1,HJIKBMFB_03864,nfsB,higA1_2,HJIKBMFB_03867,HJIKBMFB_03868	gene_deletion	SoxS
M02	6	Kva 342	Cap	4A6	100	KLVA.0218.00002.0001	4087112	C→T	W147* (TGG→TGA)	HJIKBMFB_03862	hypothetical protein	non-synonymous	SoxS_regulon
M02	6	Kva 342	Cap	4A6	100	KLVA.0218.00002.0001	4793377	G→A	A29V (GCC→GTC)	dnaJ_2	Chaperone protein DnaJ	non-synonymous
M02	6	Kva 342	Cap	4A6	100	KLVA.0218.00002.0001	5553940	(TCGCCA)1→2	coding (674/1368 nt)	ulaA_3	Ascorbate‑specific PTS system EIIC component	bp_insertion
M02	6	Kva 342	Cap	4A6	100	KLVA.0218.00002.0001	845239	IS_insertion	coding (95/705 nt)	ycgR	Flagellar brake protein YcgR	IS_insertion	mrk operon
M02	6	Kva 342	Cap	4A6	100	KLVA.0218.00002.0001	845239	IS_insertion	coding (1289/1308 nt)	HJIKBMFB_01712	Type IV secretion system protein virB10	IS_insertion
M02	6	Kva 342	Cap	4A6	100	KLVA.0218.00002.0002	67728	IS_insertion	coding (224/432 nt)	uspG_4	Universal stress protein UP12	IS_insertion
M02	1	Kva 342	Non_cap	4D1	100	KLVA.0218.00002.0001	4086327	G→A	A32V (GCC→GTC)	soxS_2	Regulatory protein SoxS	non-synonymous	SoxS
M02	1	Kva 342	Non_cap	4D1	100	KLVA.0218.00002.0001	2103149		Δ7766	HJIKBMFB_01961–[HJIKBMFB_01966]	HJIKBMFB_01961,HJIKBMFB_01962,oprF_1,vgrG1_2,safA,[HJIKBMFB_01966]	gene_deletion	IS_deletion
M02	1	Kva 342	Non_cap	4D1	100	KLVA.0218.00002.0001	3706943	IS_insertion	(591/1140 nt)	cph2_2	Phytochrome‑like protein cph2	IS_insertion
M02	2	Kva 342	Non_cap	4D2	100	KLVA.0218.00002.0001	3707279	IS_insertion	coding (255/1140 nt)	cph2_2	Phytochrome‑like protein cph2	IS_insertion
M02	2	Kva 342	Non_cap	4D2	100	KLVA.0218.00002.0001	2103149		Δ7766	HJIKBMFB_01961–[HJIKBMFB_01966]	HJIKBMFB_01961,HJIKBMFB_01962,oprF_1,vgrG1_2,safA,[HJIKBMFB_01966]	gene_deletion	IS_deletion
M02	3	Kva 342	Non_cap	4D3	100	KLVA.0218.00002.0001	153704	A→G	intergenic (‑154/+131)	lldP / HJIKBMFB_00147	L‑lactate permease/hypothetical protein	intergenic
M02	3	Kva 342	Non_cap	4D3	100	LVA.0218.00002.0001	2828534	Δ84 bp	coding (135‑218/1065 nt)	lacI_1	Lactose operon repressor	bp_deletion
M02	3	Kva 342	Non_cap	4D3	100	KLVA.0218.00002.0001	3706464	Δ857 bp	coding (214‑1070/1140 nt)	cph2_2	Phytochrome‑like protein cph2	bp_deletion
M02	3	Kva 342	Non_cap	4D3	100	KLVA.0218.00002.0001	4036946	C→G	T251S (ACC→AGC)	rbsC_5	Ribose import permease protein RbsC	non-synonymous
M02	3	Kva 342	Non_cap	4D3	100	KLVA.0218.00002.0001	4086201	A→G	V74A (GTC→GCC)	soxS_2	Regulatory protein SoxS	non-synonymous	SoxS
M02	3	Kva 342	Non_cap	4D3	100	KLVA.0218.00002.0002	184825	A→C	intergenic (‑951/+2058)	pla / repB_2	Coagulase/fibrinolysin/RepFIB replication protein A	intergenic
M02	3	Kva 342	Non_cap	4D3	100	KLVA.0218.00002.0001	1719020		Δ200	algC_1	Phosphomannomutase/phosphoglucomutase	bp_deletion
M02	3	Kva 342	Non_cap	4D3	100	KLVA.0218.00002.0001	2103149		Δ7766	HJIKBMFB_01961–[HJIKBMFB_01966]	HJIKBMFB_01961,HJIKBMFB_01962,oprF_1,vgrG1_2,safA,[HJIKBMFB_01966]	gene_deletion	IS_deletion
M02	4	Kva 342	Non_cap	4D4	100	KLVA.0218.00002.0001	5497313	C→T	G275S (GGC→AGC)	oxyR_5	Hydrogen peroxide‑inducible genes activator	non-synonymous
M02	4	Kva 342	Non_cap	4D4	100	KLVA.0218.00002.0001	2103149		Δ7766	HJIKBMFB_01961–[HJIKBMFB_01966]	HJIKBMFB_01961,HJIKBMFB_01962,oprF_1,vgrG1_2,safA,[HJIKBMFB_01966]	gene_deletion	IS_deletion
M02	5	Kva 342	Non_cap	4D5	100	KLVA.0218.00002.0001	2103149		Δ7766	HJIKBMFB_01961–[HJIKBMFB_01966]	HJIKBMFB_01961,HJIKBMFB_01962,oprF_1,vgrG1_2,safA,[HJIKBMFB_01966]	gene_deletion	IS_deletion
M02	5	Kva 342	Non_cap	4D5	100	KLVA.0218.00002.0001	22835	G→A	P130P (CCG→CCA)	perR_1	HTH‑type transcriptional regulator PerR	synonymous
M02	5	Kva 342	Non_cap	4D5	100	KLVA.0218.00002.0001	62296	A→G	Y58C (TAT→TGT)	bmr3	Multidrug resistance protein 3	non-synonymous
M02	5	Kva 342	Non_cap	4D5	100	KLVA.0218.00002.0001	115667	A→G	T58A (ACC→GCC)	ybhR_1	Inner membrane transport permease YbhR	non-synonymous
M02	5	Kva 342	Non_cap	4D5	100	KLVA.0218.00002.0001	225096	(G)6→5	coding (374/2433 nt)	bcsB_1	Cyclic di‑GMP‑binding protein	bp_insertion
M02	5	Kva 342	Non_cap	4D5	100	KLVA.0218.00002.0001	367840	A→G	C152C (TGT→TGC)	nfuA	Fe/S biogenesis protein NfuA	synonymous
M02	5	Kva 342	Non_cap	4D5	100	KLVA.0218.00002.0001	370839	C→T	A683T (GCC→ACC)	feoB	Fe(2+) transporter FeoB	synonymous
M02	5	Kva 342	Non_cap	4D5	100	KLVA.0218.00002.0001	410447	G→A	L339L (CTG→TTG)	yccS_1	Inner membrane protein YccS	synonymous
M02	5	Kva 342	Non_cap	4D5	100	KLVA.0218.00002.0001	468571	C→T	A21A (GCG→GCA)	prmA	Ribosomal protein L11 methyltransferase	synonymous
M02	5	Kva 342	Non_cap	4D5	100	KLVA.0218.00002.0001	471147	T→C	V214V (GTA→GTG)	accC	Biotin carboxylase	synonymous
M02	5	Kva 342	Non_cap	4D5	100	KLVA.0218.00002.0001	500632	A→G	intergenic (+63/‑79)	ttdB / oadG_1	L(+)‑tartrate dehydratase subunit beta/Oxaloacetate decarboxylase gamma chain	intergenic	cap_related
M02	5	Kva 342	Non_cap	4D5	100	KLVA.0218.00002.0001	505308	T→C	N204S (AAC→AGC)	degS	Serine endoprotease DegS	non-synonymous
M02	5	Kva 342	Non_cap	4D5	100	KLVA.0218.00002.0001	633144	A→G	L272P (CTG→CCG)	dhaK_2	PEP‑dependent dihydroxyacetone kinase, dihydroxyacetone‑binding subunit DhaK	non-synonymous
M02	5	Kva 342	Non_cap	4D5	100	KLVA.0218.00002.0001	924314	(G)7→8	coding (189/810 nt)	pduF	Propanediol diffusion facilitator	intergenic bp_insertion
M02	5	Kva 342	Non_cap	4D5	100	KLVA.0218.00002.0001	936735	(G)6→7	coding (42/738 nt)	cbiM	Cobalt transport protein CbiM	intergenic bp_insertion
M02	5	Kva 342	Non_cap	4D5	100	KLVA.0218.00002.0001	999604	C→T	intergenic (+512/‑121)	syd / HJIKBMFB_00952	Protein Syd/hypothetical protein	intergenic
M02	5	Kva 342	Non_cap	4D5	100	KLVA.0218.00002.0001	1022005	G→A	G249D (GGC→GAC)	cysJ_2	Sulfite reductase [NADPH] flavoprotein alpha‑component	non-synonymous
M02	5	Kva 342	Non_cap	4D5	100	KLVA.0218.00002.0001	1045057	7185 bp→CGGA		[mutS]–[HJIKBMFB_00999]	[mutS], vbhT, hmuV, hmuU_1, hmuT_1, hemS, [HJIKBMFB_00999]	gene_deletion
M02	5	Kva 342	Non_cap	4D5	100	KLVA.0218.00002.0001	1132432	C→T	G40R (GGA→AGA)	ygaZ	Inner membrane protein YgaZ	non-synonymous
M02	5	Kva 342	Non_cap	4D5	100	KLVA.0218.00002.0001	1137819	C→T	G576S (GGC→AGC)	nrdE	Ribonucleoside‑diphosphate reductase 2 subunit alpha	non-synonymous
M02	5	Kva 342	Non_cap	4D5	100	KLVA.0218.00002.0001	1201563	(C)6→8	intergenic (+54/+65)	grpE / tlyC	Protein GrpE/Hemolysin C	intergenic bp_insertion
M02	5	Kva 342	Non_cap	4D5	100	KLVA.0218.00002.0001	1243400	C→T	A72V (GCG→GTG)	rseA	Anti‑sigma‑E factor RseA	non-synonymous
M02	5	Kva 342	Non_cap	4D5	100	KLVA.0218.00002.0001	1291151	C→T	P35L (CCG→CTG)	pbpC	Penicillin‑binding protein 1C	non-synonymous
M02	5	Kva 342	Non_cap	4D5	100	KLVA.0218.00002.0001	1341745	C→T	intergenic (+20/‑67)	upp / uraA	Uracil phosphoribosyltransferase/Uracil permease	intergenic
M02	5	Kva 342	Non_cap	4D5	100	KLVA.0218.00002.0001	1408477	A→G	F79L (TTC→CTC)	HJIKBMFB_01337	hypothetical protein	non-synonymous
M02	5	Kva 342	Non_cap	4D5	100	KLVA.0218.00002.0001	1484515	(G)7→10	coding (1635/1833 nt)	sdcS_2	Sodium‑dependent dicarboxylate transporter SdcS	intergenic bp_insertion
M02	5	Kva 342	Non_cap	4D5	100	KLVA.0218.00002.0001	1679100	C→T	G81D (GGC→GAC)	mdtB	Multidrug resistance protein MdtB	non-synonymous
M02	5	Kva 342	Non_cap	4D5	100	KLVA.0218.00002.0001	1705286	(G)7→8	coding (52/1155 nt)	HJIKBMFB_01598	hypothetical protein
M02	5	Kva 342	Non_cap	4D5	100	KLVA.0218.00002.0001	1713626	(T)9→8	intergenic (+101/‑10)	HJIKBMFB_01604 / HJIKBMFB_01605	hypothetical protein/hypothetical protein
M02	5	Kva 342	Non_cap	4D5	100	KLVA.0218.00002.0001	1717221	G→A	A98T (GCC→ACC)	manC1_1	Mannose‑1‑phosphate guanylyltransferase 1	non-synonymous	cap_related
M02	5	Kva 342	Non_cap	4D5	100	KLVA.0218.00002.0001	1775625	C→T	A246V (GCG→GTG)	fusA_2	Elongation factor G	non-synonymous
M02	5	Kva 342	Non_cap	4D5	100	KLVA.0218.00002.0001	1841875	C→T	C283Y (TGC→TAC)	HJIKBMFB_01711	Type IV secretion system protein VirB11	non-synonymous
M02	5	Kva 342	Non_cap	4D5	100	KLVA.0218.00002.0001	1847525	T→C	I131V (ATA→GTA)	HJIKBMFB_01718	hypothetical protein	non-synonymous
M02	5	Kva 342	Non_cap	4D5	100	KLVA.0218.00002.0001	1860272	T→C	H81R (CAC→CGC)	alaS_2	Alanine‑‑tRNA ligase	non-synonymous
M02	5	Kva 342	Non_cap	4D5	100	KLVA.0218.00002.0001	1885635	G→A	P109L (CCG→CTG)	pgrR_4	HTH‑type transcriptional regulator PgrR	non-synonymous
M02	5	Kva 342	Non_cap	4D5	100	KLVA.0218.00002.0001	1966360	C→T	D421D (GAC→GAT)	aspS	Aspartate‑‑tRNA ligase	synonymous
M02	5	Kva 342	Non_cap	4D5	100	KLVA.0218.00002.0001	1973544	A→G	D181G (GAC→GGC)	mepM	Murein DD‑endopeptidase MepM	non-synonymous
M02	5	Kva 342	Non_cap	4D5	100	KLVA.0218.00002.0001	2025330	(G)7→8	coding (357/579 nt)	nudL	putative Nudix hydrolase NudL	non-synonymous
M02	5	Kva 342	Non_cap	4D5	100	KLVA.0218.00002.0001	2046651	C→T	T291T (ACG→ACA)	cvrA	K(+)/H(+) antiporter NhaP2
M02	5	Kva 342	Non_cap	4D5	100	KLVA.0218.00002.0001	2083973	A→G	intergenic (+3/‑7)	livH_2 / livH_3	High‑affinity branched‑chain amino acid transport system permease protein LivH/High‑affinity branched‑chain amino acid transport system permease protein LivH
M02	5	Kva 342	Non_cap	4D5	100	KLVA.0218.00002.0001	2183308	C→T	P238S (CCA→TCA)	oppB	Oligopeptide transport system permease protein OppB
M02	5	Kva 342	Non_cap	4D5	100	KLVA.0218.00002.0001	2212760	C→T	A530V (GCG→GTG)	pheT	Phenylalanine‑‑tRNA ligase beta subunit
M02	5	Kva 342	Non_cap	4D5	100	KLVA.0218.00002.0001	2325973	G→A	R295H (CGC→CAC)	ccmF	Cytochrome c‑type biogenesis protein CcmF
M02	5	Kva 342	Non_cap	4D5	100	KLVA.0218.00002.0001	2352718	G→A	M153I (ATG→ATA)	rfnT	Riboflavin transporter RfnT
M02	5	Kva 342	Non_cap	4D5	100	KLVA.0218.00002.0001	2438042	A→G	W96R (TGG→CGG)	rsxD	Electron transport complex subunit RsxD	cap_related
M02	5	Kva 342	Non_cap	4D5	100	KLVA.0218.00002.0001	2524499	A→G	D157G (GAC→GGC)	phnS	Putative 2‑aminoethylphosphonate‑binding periplasmic protein
M02	5	Kva 342	Non_cap	4D5	100	KLVA.0218.00002.0001	2605505	G→A	G37D (GGC→GAC)	ompR_2	Transcriptional regulatory protein OmpR	cap_related
M02	5	Kva 342	Non_cap	4D5	100	KLVA.0218.00002.0001	2629043	A→G	N118S (AAC→AGC)	mcbR	HTH‑type transcriptional regulator McbR
M02	5	Kva 342	Non_cap	4D5	100	KLVA.0218.00002.0001	2639678	A→G	I61T (ATA→ACA)	dmlR_14	HTH‑type transcriptional regulator DmlR
M02	5	Kva 342	Non_cap	4D5	100	KLVA.0218.00002.0001	2666584	(G)7→10	coding (1163/1260 nt)	amaB_1	N‑carbamoyl‑L‑amino acid hydrolase
M02	5	Kva 342	Non_cap	4D5	100	KLVA.0218.00002.0001	2955772	(C)6→7	coding (349/2778 nt)	fccA	Fumarate reductase flavoprotein subunit
M02	5	Kva 342	Non_cap	4D5	100	KLVA.0218.00002.0001	3007761	C→T	R47Q (CGG→CAG)	aldA	Lactaldehyde dehydrogenase
M02	5	Kva 342	Non_cap	4D5	100	KLVA.0218.00002.0001	3030222	A→G	Q321R (CAG→CGG)	HJIKBMFB_02864	hypothetical protein
M02	5	Kva 342	Non_cap	4D5	100	KLVA.0218.00002.0001	3058269	T→C	D234G (GAT→GGT)	HJIKBMFB_02889	hypothetical protein
M02	5	Kva 342	Non_cap	4D5	100	KLVA.0218.00002.0001	3094271	T→C	I67I (ATT→ATC)	HJIKBMFB_02922	hypothetical protein
M02	5	Kva 342	Non_cap	4D5	100	KLVA.0218.00002.0001	3121677	G→A	L105L (CTC→CTT)	HJIKBMFB_02949	hypothetical protein
M02	5	Kva 342	Non_cap	4D5	100	KLVA.0218.00002.0001	3122298	G→A	A345V (GCT→GTT)	HJIKBMFB_02950	hypothetical protein
M02	5	Kva 342	Non_cap	4D5	100	KLVA.0218.00002.0001	3151000	A→G	intergenic (+87/+58)	HJIKBMFB_02974 / HJIKBMFB_02975	hypothetical protein/hypothetical protein
M02	5	Kva 342	Non_cap	4D5	100	KLVA.0218.00002.0001	3158668	C→T	P36S (CCA→TCA)	HJIKBMFB_02981	putative amino‑acid ABC transporter‑binding protein
M02	5	Kva 342	Non_cap	4D5	100	KLVA.0218.00002.0001	3282715	G→A	W501* (TGG→TGA)	ynjC	Inner membrane ABC transporter permease protein YnjC
M02	5	Kva 342	Non_cap	4D5	100	KLVA.0218.00002.0001	3386442	(C)6→7	intergenic (+56/‑82)	HJIKBMFB_03204 / HJIKBMFB_03205	hypothetical protein/hypothetical protein
M02	5	Kva 342	Non_cap	4D5	100	KLVA.0218.00002.0001	3477005	T→C	T297A (ACC→GCC)	ptsG_1	PTS system glucose‑specific EIICB component
M02	5	Kva 342	Non_cap	4D5	100	KLVA.0218.00002.0001	3484108	G→A	L16L (CTG→TTG)	acpP	Acyl carrier protein
M02	5	Kva 342	Non_cap	4D5	100	KLVA.0218.00002.0001	3504902	A→G	H32R (CAC→CGC)	bssS	Biofilm regulator BssS		cap_related
M02	5	Kva 342	Non_cap	4D5	100	KLVA.0218.00002.0001	3565186	G→A	P11P (CCG→CCA)	caiT	L‑carnitine/gamma‑butyrobetaine antiporter
M02	5	Kva 342	Non_cap	4D5	100	KLVA.0218.00002.0001	3602664	C→T	R155Q (CGG→CAG)	tfoX1	DNA transformation protein TfoX1
M02	5	Kva 342	Non_cap	4D5	100	KLVA.0218.00002.0001	3627770	T→C	G291G (GGT→GGC)	pncB	Nicotinate phosphoribosyltransferase
M02	5	Kva 342	Non_cap	4D5	100	KLVA.0218.00002.0001	3648467	Δ1 bp	coding (279/297 nt)	lpxK_2	Tetraacyldisaccharide 4'‑kinase
M02	5	Kva 342	Non_cap	4D5	100	KLVA.0218.00002.0001	3686062	G→A	intergenic (+316/‑36)	aat / infA	Leucyl/phenylalanyl‑tRNA‑‑protein transferase/Translation initiation factor IF‑1
M02	5	Kva 342	Non_cap	4D5	100	KLVA.0218.00002.0001	3707003	(A)6→7	coding (531/1140 nt)	cph2_2	Phytochrome‑like protein cph2
M02	5	Kva 342	Non_cap	4D5	100	KLVA.0218.00002.0001	3736309	T→C	Y96C (TAC→TGC)	HJIKBMFB_03537	hypothetical protein
M02	5	Kva 342	Non_cap	4D5	100	KLVA.0218.00002.0001	3743872	(C)6→7	intergenic (‑39/+34)	gsiC_4 / gsiB_2	Glutathione transport system permease protein GsiC/Glutathione‑binding protein GsiB
M02	5	Kva 342	Non_cap	4D5	100	KLVA.0218.00002.0001	3778005	T→C	F198L (TTT→CTT)	glnQ_6	Glutamine transport ATP‑binding protein GlnQ
M02	5	Kva 342	Non_cap	4D5	100	KLVA.0218.00002.0001	3786832	G→A	D426D (GAC→GAT)	rhlE	ATP‑dependent RNA helicase RhlE
M02	5	Kva 342	Non_cap	4D5	100	KLVA.0218.00002.0001	3809513	G→A	E205K (GAG→AAG)	ybhK	Putative gluconeogenesis factor
M02	5	Kva 342	Non_cap	4D5	100	KLVA.0218.00002.0001	3857307	T→C	V309A (GTC→GCC)	galK	Galactokinase
M02	5	Kva 342	Non_cap	4D5	100	KLVA.0218.00002.0001	3870208	T→C	E81G (GAG→GGG)	exbD_2	Biopolymer transport protein ExbD		cap_related
M02	5	Kva 342	Non_cap	4D5	100	KLVA.0218.00002.0001	3899506	C→T	R511W (CGG→TGG)	kdpB	Potassium‑transporting ATPase ATP‑binding subunit
M02	5	Kva 342	Non_cap	4D5	100	KLVA.0218.00002.0001	3928708	+G	coding (587/720 nt)	ubiF_2	2‑octaprenyl‑3‑methyl‑6‑methoxy‑1,4‑benzoquinol hydroxylase
M02	5	Kva 342	Non_cap	4D5	100	KLVA.0218.00002.0001	3957252	G→A	A129A (GCG→GCA)	ybdO_1	putative HTH‑type transcriptional regulator YbdO
M02	5	Kva 342	Non_cap	4D5	100	KLVA.0218.00002.0001	3978960	T→C	W120R (TGG→CGG)	xylG_2	Xylose import ATP‑binding protein XylG
M02	5	Kva 342	Non_cap	4D5	100	KLVA.0218.00002.0001	4023342	(G)6→7	coding (123/204 nt)	ybdZ	Enterobactin biosynthesis protein YbdZ
M02	5	Kva 342	Non_cap	4D5	100	KLVA.0218.00002.0001	4087454	(C)5→6	coding (99/1101 nt)	HJIKBMFB_03862	hypothetical protein		SoxS_regulon
M02	5	Kva 342	Non_cap	4D5	100	KLVA.0218.00002.0001	4104351	T→C	N112S (AAC→AGC)	fcuA	Ferrichrome receptor FcuA
M02	5	Kva 342	Non_cap	4D5	100	KLVA.0218.00002.0001	4130170	G→A	G124R (GGG→AGG)	scrY_3	Sucrose porin
M02	5	Kva 342	Non_cap	4D5	100	KLVA.0218.00002.0001	4138394	G→A	P68L (CCG→CTG)	mglA_3	Galactose/methyl galactoside import ATP‑binding protein MglA
M02	5	Kva 342	Non_cap	4D5	100	KLVA.0218.00002.0001	4146896	G→A	S15S (AGC→AGT)	HJIKBMFB_03919	hypothetical protein
M02	5	Kva 342	Non_cap	4D5	100	KLVA.0218.00002.0001	4161262	(C)6→7	coding (1181/2436 nt)	htrE_2	Outer membrane usher protein HtrE
M02	5	Kva 342	Non_cap	4D5	100	KLVA.0218.00002.0001	4201734	G→T	Y105* (TAC→TAA)	HJIKBMFB_03967	hypothetical protein
M02	5	Kva 342	Non_cap	4D5	100	KLVA.0218.00002.0001	4306900	A→G	S532P (TCG→CCG)	yheI	putative multidrug resistance ABC transporter ATP‑binding/permease protein YheI
M02	5	Kva 342	Non_cap	4D5	100	KLVA.0218.00002.0001	3870208	T→C	E81G (GAG→GGG)	exbD_2	Biopolymer transport protein ExbD
M02	5	Kva 342	Non_cap	4D5	100	KLVA.0218.00002.0001	3899506	C→T	R511W (CGG→TGG)	kdpB	Potassium‑transporting ATPase ATP‑binding subunit
M02	5	Kva 342	Non_cap	4D5	100	KLVA.0218.00002.0001	3957252	G→A	A129A (GCG→GCA)	ybdO_1	putative HTH‑type transcriptional regulator YbdO
M02	5	Kva 342	Non_cap	4D5	100	KLVA.0218.00002.0001	3978960	T→C	W120R (TGG→CGG)	xylG_2	Xylose import ATP‑binding protein XylG
M02	5	Kva 342	Non_cap	4D5	100	KLVA.0218.00002.0001	4023342	(G)6→7	coding (123/204 nt)	ybdZ	Enterobactin biosynthesis protein YbdZ
M02	5	Kva 342	Non_cap	4D5	100	KLVA.0218.00002.0001	4380822	(C)5→6	coding (705/1296 nt)	phoR	Phosphate regulon sensor protein PhoR
M02	5	Kva 342	Non_cap	4D5	100	KLVA.0218.00002.0001	4490254	(C)6→7	coding (612/1536 nt)	pdhC	Dihydrolipoyllysine‑residue acetyltransferase component of pyruvate dehydrogenase complex
M02	5	Kva 342	Non_cap	4D5	100	KLVA.0218.00002.0001	4586872	A→G	I6T (ATA→ACA)	cdaR	Carbohydrate diacid regulator	non-synonymous
M02	5	Kva 342	Non_cap	4D5	100	KLVA.0218.00002.0001	4645844	T→C	M90V (ATG→GTG)	HJIKBMFB_04416	hypothetical protein	non-synonymous
M02	5	Kva 342	Non_cap	4D5	100	KLVA.0218.00002.0001	4671881	A→G	D52G (GAT→GGT)	zapD	Cell division protein ZapD	non-synonymous
M02	5	Kva 342	Non_cap	4D5	100	KLVA.0218.00002.0001	4734183	G→A	G196G (GGC→GGT)	cimH_2	Citrate/malate transporter	synonymous
M02	5	Kva 342	Non_cap	4D5	100	KLVA.0218.00002.0001	4743574	G→A	S128N (AGC→AAC)	rsmA	Ribosomal RNA small subunit methyltransferase A	non-synonymous
M02	5	Kva 342	Non_cap	4D5	100	KLVA.0218.00002.0001	4761154	C→T	G108S (GGC→AGC)	citG_3	2‑(5''‑triphosphoribosyl)‑3'‑dephosphocoenzyme‑A synthase	non-synonymous
M02	5	Kva 342	Non_cap	4D5	100	KLVA.0218.00002.0001	4784884	T→C	V5V (GTA→GTG)	fkpB	FKBP‑type 16 kDa peptidyl‑prolyl cis‑trans isomerase	synonymous
M02	5	Kva 342	Non_cap	4D5	100	KLVA.0218.00002.0001	4833413	C→T	L232L (CTG→CTA)	HJIKBMFB_04573	hypothetical protein	synonymous
M02	5	Kva 342	Non_cap	4D5	100	KLVA.0218.00002.0001	4855872	+A	coding (499/606 nt)	frlB_2	Fructosamine deglycase FrlB	bp_insertion
M02	5	Kva 342	Non_cap	4D5	100	KLVA.0218.00002.0001	4935348	(G)6→7	intergenic (‑67/‑337)	dosC_2 / emrK_2	Diguanylate cyclase DosC/putative multidrug resistance protein EmrK	intergenic bp_insertion
M02	5	Kva 342	Non_cap	4D5	100	KLVA.0218.00002.0001	4939414	+G	coding (2666/2745 nt)	rbbA	Ribosome‑associated ATPase	bp_insertion
M02	5	Kva 342	Non_cap	4D5	100	KLVA.0218.00002.0001	5008882	G→A	W83* (TGG→TGA)	HJIKBMFB_04754	hypothetical protein	non-synonymous
M02	5	Kva 342	Non_cap	4D5	100	KLVA.0218.00002.0001	5187132	G→A	A245A (GCG→GCA)	HJIKBMFB_04919	hypothetical protein	synonymous
M02	5	Kva 342	Non_cap	4D5	100	KLVA.0218.00002.0001	5211266	G→A	G207D (GGC→GAC)	cbpA	Curved DNA‑binding protein	non-synonymous
M02	5	Kva 342	Non_cap	4D5	100	KLVA.0218.00002.0001	5353289	T→C	Y59H (TAC→CAC)	zraP	Zinc resistance‑associated protein	non-synonymous
M02	5	Kva 342	Non_cap	4D5	100	KLVA.0218.00002.0001	5552077	C→T	M1M (ATG→ATA) †	ulaC_3	Ascorbate‑specific PTS system EIIA component	synonymous
M02	5	Kva 342	Non_cap	4D5	100	KLVA.0218.00002.0001	5576883	A→G	intergenic (‑179/‑406)	yihI / engB	Der GTPase‑activating protein YihI/putative GTP‑binding protein EngB	intergenic
M02	5	Kva 342	Non_cap	4D5	100	KLVA.0218.00002.0002	17953	(A)8→9	intergenic (‑450/+245)	xerD_5 / HJIKBMFB_05361	Tyrosine recombinase XerD/hypothetical protein	intergenic bp_insertion
M02	5	Kva 342	Non_cap	4D5	100	KLVA.0218.00002.0002	19982	(G)6→7	coding (154/393 nt)	HJIKBMFB_05364	hypothetical protein	bp_insertion
M02	5	Kva 342	Non_cap	4D5	100	KLVA.0218.00002.0002	142538	C→T	Q82* (CAG→TAG)	HJIKBMFB_05485	hypothetical protein	non-synonymous
M02	5	Kva 342	Non_cap	4D5	100	KLVA.0218.00002.0002	182445	G→A	intergenic (‑8/+494)	HJIKBMFB_05522 / pla	hypothetical protein/Coagulase/fibrinolysin	intergenic
M02	6	Kva 342	Non_cap	4D6	100	KLVA.0218.00002.0001	1437323	C→T	intergenic (‑137/‑237)	fadL ← / → HJIKBMFB_01368	Long‑chain fatty acid transport protein/hypothetical protein	intergenic
M02	6	Kva 342	Non_cap	4D6	100	KLVA.0218.00002.0001	4433809	C→A	intergenic (‑21/‑823)	ecpR ← / → phnC	HTH‑type transcriptional regulator EcpR/Phosphate‑import ATP‑binding protein PhnC	intergenic
M02	6	Kva 342	Non_cap	4D6	100	KLVA.0218.00002.0002	26586	T→C	intergenic (+254/‑101)	adrA_2 → / → yhjH_4	putative diguanylate cyclase AdrA/Cyclic di‑GMP phosphodiesterase YhjH	intergenic
M02	6	Kva 342	Non_cap	4D6	100	KLVA.0218.00002.0001	4428890	A→C	Y143D (TAT→GAT)	ecpD	Fimbria adhesin EcpD	non-synonymous
M02	6	Kva 342	Non_cap	4D6	100	KLVA.0218.00002.0001	2103149	gene_deletion	Δ7766	HJIKBMFB_01961–[HJIKBMFB_01966]	HJIKBMFB_01961,HJIKBMFB_01962,oprF_1,vgrG1_2,safA,[HJIKBMFB_01966]	gene_deletion	IS_deletion
M02	6	Kva 342	Non_cap	4D6	100	KLVA.0218.00002.0001	4463392	IS_insertion	coding (367/1206 nt)	xerC_6	Tyrosine recombinase XerC	IS_insertion
AUM	2	Kva 342	Cap	5C2	100	KLVA.0218.00002.0001	825755	new_junction	ntergenic (‑129/+352)	fim_1/xerC_1	Fimbrial subunit type 1/Tyrosine recombinase XerC	new_junction
AUM	2	Kva 342	Cap	5C2	100	KLVA.0218.00002.0001	1275706	T→C	I124T (ATC→ACC)	iscR_1	HTH‑type transcriptional regulator IscR	non-synonymous
AUM	2	Kva 342	Cap	5C2	100	KLVA.0218.00002.0001	1702781	C→A	P645Q (CCG→CAG)	HJIKBMFB_01595	Putative tyrosine‑protein kinase in cps region	non-synonymous	cap_operon
AUM	2	Kva 342	Cap	5C2	100	KLVA.0218.00002.0001	3813140	A→C	S306R (AGT→CGT)	basS	Sensor protein BasS	non-synonymous
AUM	2	Kva 342	Cap	5C2	100	KLVA.0218.00002.0001	5390069	+T	intergenic (‑58/+13)	HJIKBMFB_05104 / HJIKBMFB_05105	tRNA‑Ile/16S ribosomal RNA	intergenic bp_insertion
AUM	2	Kva 342	Cap	5C2	100	KLVA.0218.00002.0001	4193489	IS_insertion	coding (688/843 nt)	HJIKBMFB_03957		IS_insertion
AUM	2	Kva 342	Cap	5C2	100	KLVA.0218.00002.0002	17552	IS_insertion	intergenic (‑49/+664)	xerD_5/HJIKBMFB_05361		IS_insertion
AUM	3	Kva 342	Cap	5C3	100	KLVA.0218.00002.0001	3812642	A→C	T140P (ACC→CCC)	basS	Sensor protein BasS	non-synonymous
AUM	3	Kva 342	Cap	5C3	100	KLVA.0218.00002.0001	4086589	IS_insertion	coding (964/1101 nt)	HJIKBMFB_03862	RomA family MBL fold metallo-hydrolase	IS_insertion	SoxS_regulon
AUM	4	Kva 342	Cap	5C4	100	KLVA.0218.00002.0001	3706846	IS_insertion	coding (680/1140 nt)	cph2_2	Phytochrome‑like protein cph2	IS_insertion
AUM	4	Kva 342	Cap	5C4	100	KLVA.0218.00002.0001	1075385	T→G	intergenic (‑106/+79)	fhlA / hypE	Formate hydrogenlyase transcriptional activator/Hydrogenase isoenzymes formation protein HypE	intergenic
AUM	4	Kva 342	Cap	5C4	100	KLVA.0218.00002.0001	1177441	Δ1,850		[bepE_1]–[bepF]	[bepE_1], [bepF]	bp_deletion	Bep_operon
AUM	4	Kva 342	Cap	5C4	100	KLVA.0218.00002.0001	1461457	G→T	G85V (GGC→GTC)	HJIKBMFB_01391	putative membrane protein	non-synonymous
AUM	4	Kva 342	Cap	5C4	100	KLVA.0218.00002.0001	4740880	new_junction	sdcS_3	lptD/surA	LPS‑assembly protein LptD/Chaperone SurA	new_junction
AUM	4	Kva 342	Cap	5C4	100	KLVA.0218.00002.0001	4086460	A→C	W365G (TGG→GGG)	HJIKBMFB_03862	hypothetical protein	non-synonymous	SoxS_regulon
AUM	5	Kva 342	Cap	5C5	100	KLVA.0218.00002.0001	1461631	C→T	P143L (CCG→CTG)	HJIKBMFB_01391	putative membrane protein	non-synonymous
AUM	5	Kva 342	Cap	5C5	100	KLVA.0218.00002.0001	1943306	C→A	A447A (GCG→GCT)	hsrA_1	putative transport protein HsrA	synonymous
AUM	5	Kva 342	Cap	5C5	100	KLVA.0218.00002.0001	3706774	Δ1 bp	coding (760/1140 nt)	cph2_2	Phytochrome‑like protein cph2	bp_deletion
AUM	5	Kva 342	Cap	5C5	100	KLVA.0218.00002.0001	4086342	(GATAT)1→2	coding (80/342 nt)	soxS_2	Regulatory protein SoxS,superoxide response regulon	bp_insertion	SoxS
AUM	6	Kva 342	Cap	5C6	100	KLVA.0218.00002.0001	5004985	IS_insertion	coding (387/579 nt)	HJIKBMFB_04748	hypothetical protein	IS_insertion
AUM	6	Kva 342	Cap	5C6	100	KLVA.0218.00002.0001	1581801	Δ10 bp	coding (525‑534/705 nt)	lpxT	Lipid A 1‑diphosphate synthase	bp_deletion
AUM	6	Kva 342	Cap	5C6	100	KLVA.0218.00002.0001	1858940	A→T	S281R (AGT→AGA)	HJIKBMFB_01730	hypothetical protein	non-synonymous
AUM	6	Kva 342	Cap	5C6	100	KLVA.0218.00002.0001	2349557	C→T	A219V (GCG→GTG)	HJIKBMFB_02189	hypothetical protein	non-synonymous
AUM	6	Kva 342	Cap	5C6	100	KLVA.0218.00002.0001	4087438	G→A	Q39* (CAG→TAG)	HJIKBMFB_03862	hypothetical protein	non-synonymous	SoxS_regulon
AUM	6	Kva 342	Cap	5C6	100	KLVA.0218.00002.0002	24029	C→A	Q197K (CAG→AAG)	HJIKBMFB_05367	hypothetical protein	non-synonymous
AUM	1	Kva 342	Non_cap	6B1	100	KLVA.0218.00002.0001	4087218	C→T	W112* (TGG→TAG)	HJIKBMFB_03862	hypothetical protein	non-synonymous	SoxS_regulon
AUM	1	Kva 342	Non_cap	6B1	100	KLVA.0218.00002.0001	2103149		Δ7766	HJIKBMFB_01961–[HJIKBMFB_01966]	HJIKBMFB_01961,HJIKBMFB_01962,oprF_1,vgrG1_2,safA,[HJIKBMFB_01966]	gene_deletion	IS_deletion
AUM	1	Kva 342	Non_cap	6B1	100	KLVA.0218.00002.0001	1582270	C→T	W22* (TGG→TAG)	lpxT	Lipid A 1‑diphosphate synthase	non-synonymous
AUM	2	Kva 342	Non_cap	6B2	100	KLVA.0218.00002.0001	838635	T→A	N109K (AAT→AAA)	mrkB	putative fimbrial chaperone YadV	non-synonymous	mrk operon
AUM	2	Kva 342	Non_cap	6B2	100	KLVA.0218.00002.0001	1582132	Δ42 bp	coding (162‑203/705 nt)	lpxT	Lipid A 1‑diphosphate synthase	bp_deletion
AUM	2	Kva 342	Non_cap	6B2	100	KLVA.0218.00002.0001	4086150	C→T	R91H (CGC→CAC)	soxS_2	Regulatory protein SoxS	non-synonymous	SoxS
AUM	2	Kva 342	Non_cap	6B2	100	KLVA.0218.00002.0001	2103149		Δ7766	HJIKBMFB_01961–[HJIKBMFB_01966]	HJIKBMFB_01961,HJIKBMFB_01962,oprF_1,vgrG1_2,safA,[HJIKBMFB_01966]	gene_deletion	IS_deletion
AUM	2	Kva 342	Non_cap	6B2	100	KLVA.0218.00002.0001	3706854		coding (680/1140 nt)	cph2_2	Phytochrome‑like protein cph2	IS_insertion
AUM	3	Kva 342	Non_cap	6B3	100	KLVA.0218.00002.0001	840397	T→G	L459R (CTG→CGG)	mrkC	Outer membrane usher protein HtrE	non-synonymous	mrk operon
AUM	3	Kva 342	Non_cap	6B3	100	KLVA.0218.00002.0001	842611	T→G	V35G (GTC→GGC)	mrkF	hypothetical protein	non-synonymous	mrk operon
AUM	3	Kva 342	Non_cap	6B3	100	KLVA.0218.00002.0001	3812823	T→A	V200D (GTC→GAC)	basS	Sensor protein BasS	non-synonymous
AUM	3	Kva 342	Non_cap	6B3	100	KLVA.0218.00002.0001	4989451	IS_insertion	intergenic (‑152/+1732)	era_2/cspB	GTPase Era/Cold shock‑like protein CspB	IS_insertion
AUM	3	Kva 342	Non_cap	6B3	100	KLVA.0218.00002.0001	2103149		Δ7766	HJIKBMFB_01961–[HJIKBMFB_01966]	HJIKBMFB_01961,HJIKBMFB_01962,oprF_1,vgrG1_2,safA,[HJIKBMFB_01966]	gene_deletion	IS_deletion
AUM	3	Kva 342	Non_cap	6B3	100	KLVA.0218.00002.0001	4086352	G→A	R24C (CGT→TGT)	soxS_2	Regulatory protein SoxS	non-synonymous	SoxS
AUM	4	Kva 342	Non_cap	6B4	100	KLVA.0218.00002.0001	525105	T→C	V326A (GTC→GCC)	arcB	Aerobic respiration control sensor protein ArcB	non-synonymous	cap_related
AUM	4	Kva 342	Non_cap	6B4	100	KLVA.0218.00002.0001	1461357	G→A	D52N (GAT→AAT)	HJIKBMFB_01391	putative membrane protein	non-synonymous
AUM	4	Kva 342	Non_cap	6B4	100	KLVA.0218.00002.0001	1983229	G→A	intergenic (‑40/‑298)	hexR_1 / zwf	HTH‑type transcriptional regulator HexR/Glucose‑6‑phosphate 1‑dehydrogenase	intergenic
AUM	4	Kva 342	Non_cap	6B4	100	KLVA.0218.00002.0001	4086303	+T	coding (119/342 nt)	soxS_2	Regulatory protein SoxS	bp_insertion	SoxS
AUM	4	Kva 342	Non_cap	6B4	100	KLVA.0218.00002.0001	5498183	C→A	intergenic (‑48/+212)	oxyR_5 / argH	Hydrogen peroxide‑inducible genes activator/Argininosuccinate lyase	intergenic
AUM	4	Kva 342	Non_cap	6B4	100	KLVA.0218.00002.0001	2103149		Δ7766	HJIKBMFB_01961–[HJIKBMFB_01966]	HJIKBMFB_01961,HJIKBMFB_01962,oprF_1,vgrG1_2,safA,[HJIKBMFB_01966]	gene_deletion	IS_deletion
AUM	5	Kva 342	Non_cap	6B5	100	KLVA.0218.00002.0001	2388369	G→T	Q77K (CAG→AAG)	metQ_3	Methionine‑binding lipoprotein MetQ	non-synonymous
AUM	5	Kva 342	Non_cap	6B5	100	KLVA.0218.00002.0001	3812558	A→C	T112P (ACC→CCC)	basS	Sensor protein BasS	non-synonymous
AUM	5	Kva 342	Non_cap	6B5	100	KLVA.0218.00002.0001	4086123	G→A	P100L (CCG→CTG)	soxS_2	Regulatory protein SoxS	non-synonymous	SoxS
AUM	5	Kva 342	Non_cap	6B5	100	KLVA.0218.00002.0001	5544238	A→G	N314S (AAC→AGC)	adhB_2	Alcohol dehydrogenase 2	non-synonymous
AUM	5	Kva 342	Non_cap	6B5	100	KLVA.0218.00002.0001	4285073	C→T	D355D (GAC→GAT)	lamB_2	Maltoporin	synonymous
AUM	5	Kva 342	Non_cap	6B5	100	KLVA.0218.00002.0001	2103149		Δ7766	HJIKBMFB_01961–[HJIKBMFB_01966]	HJIKBMFB_01961,HJIKBMFB_01962,oprF_1,vgrG1_2,safA,[HJIKBMFB_01966]	gene_deletion	IS_deletion
AUM	6	Kva 342	Non_cap	6B6	100	KLVA.0218.00002.0001	840667	C→A	A549E (GCG→GAG)	mrkC	Outer membrane usher protein HtrE	non-synonymous	mrk operon
AUM	6	Kva 342	Non_cap	6B6	100	KLVA.0218.00002.0001	4086311	C→A	W37C (TGG→TGT)	soxS_2	Regulatory protein SoxS	non-synonymous	SoxS
AUM	6	Kva 342	Non_cap	6B6	100	KLVA.0218.00002.0001	5460616	C→T	G123D (GGC→GAC)	wecA	Undecaprenyl‑phosphate alpha‑N‑acetylglucosaminyl 1‑phosphate transferase	non-synonymous	cap_operon
AUM	6	Kva 342	Non_cap	6B6	100	KLVA.0218.00002.0001	2103149		Δ7766	HJIKBMFB_01961–[HJIKBMFB_01966]	HJIKBMFB_01961,HJIKBMFB_01962,oprF_1,vgrG1_2,safA,[HJIKBMFB_01966]	gene_deletion	IS_deletion
Soil	1	Kva 342	Cap	7A1	100	KLVA.0218.00002.0001	2062272	G→T	G135G (GGC→GGA)	ydjH_1	putative sugar kinase YdjH	synonymous
Soil	1	Kva 342	Cap	7A1	100	KLVA.0218.00002.0001	2175291	Δ1,026 bp		[HJIKBMFB_02022]–tdk	[HJIKBMFB_02022], tdk	gene_deletion
Soil	1	Kva 342	Cap	7A1	100	KLVA.0218.00002.0001	4373908	A→G	intergenic (‑6/‑263)	HJIKBMFB_04157 / yhaJ_3	hypothetical protein/HTH‑type transcriptional regulator YhaJ	intergenic
Soil	1	Kva 342	Cap	7A1	100	KLVA.0218.00002.0001	1179823	IS_insertion	intergenic (‑135/‑196)	bepF/rob_1	Efflux pump periplasmic linker BepF/Right origin‑binding protein	IS_insertion	SoxS_regulon
Soil	1	Kva 342	Cap	7A1	100	KLVA.0218.00002.0001	3707453	IS_insertion	coding (73/1140 nt)	cph2_2	Phytochrome‑like protein cph2	IS_insertion
Soil	1	Kva 342	Cap	7A1	100	KLVA.0218.00002.0001	4440547	IS_insertion	intergenic (‑288/‑229)	HJIKBMFB_04220/mepS_3	hypothetical protein/Murein DD‑endopeptidase MepS/Murein LD‑carboxypeptidase	IS_insertion
Soil	2	Kva 342	Cap	7A2	100	KLVA.0218.00002.0001	1037863	Δ1 bp	coding (656/993 nt)	rpoS	RNA polymerase sigma factor RpoS	bp_deletion
Soil	2	Kva 342	Cap	7A2	100	KLVA.0218.00002.0001	1180251	C→T	A78V (GCG→GTG)	rob_1	Right origin‑binding protein	non-synonymous	SoxS_regulon
Soil	2	Kva 342	Cap	7A2	100	KLVA.0218.00002.0001	3374352	C→T	R193Q (CGG→CAG)	nimR_5	HTH‑type transcriptional regulator NimR	non-synonymous
Soil	2	Kva 342	Cap	7A2	100	KLVA.0218.00002.0001	4078449	Δ74,528 bp		[bepG]–[cadB]	68 genes:bepG], mdtA_3, ctpF_2, HJIKBMFB_03859, HJIKBMFB_03860, soxS_2, HJIKBMFB_03862, bm3R1, HJIKBMFB_03864, nfsB, higA1_2, HJIKBMFB_03867, HJIKBMFB_03868, HJIKBMFB_03869, stp_4, ybdG_2, rbsR_2, HJIKBMFB_03873, afr_2, iolE_2, yegT, pheP, fcuA, orfC_2, feaB_2, puuB_2, HJIKBMFB_03882, HJIKBMFB_03883, steT, HJIKBMFB_03885, hdaH, HJIKBMFB_03887, csgD_2, fabG_14, HJIKBMFB_03890, yhdN_6, hisJ_2, yxeP…	gene_deletion	SoxS
Soil	2	Kva 342	Cap	7A2	100	KLVA.0218.00002.0001	3707063	IS_insertion	coding (471/1140 nt)	cph2_2	Phytochrome‑like protein cph2	IS_insertion
Soil	3	Kva 342	Cap	7A3	100	KLVA.0218.00002.0001	1180127	T→A	W37R (TGG→AGG)	rob_1	Right origin‑binding protein	non-synonymous	SoxS_regulon
Soil	3	Kva 342	Cap	7A3	100	KLVA.0218.00002.0001	3434808	T→A	L344Q (CTG→CAG)	phoQ	Virulence sensor histidine kinase PhoQ	non-synonymous
Soil	3	Kva 342	Cap	7A3	100	KLVA.0218.00002.0001	4087438	G→A	Q39* (CAG→TAG)	HJIKBMFB_03862	hypothetical protein	non-synonymous	SoxS_regulon
Soil	3	Kva 342	Cap	7A3	100	KLVA.0218.00002.0001	888655	(C)7→6	intergenic (+128/‑60)	thyA / HJIKBMFB_00851	Thymidylate synthase/hypothetical protein	intergenic bp_deletion
Soil	4	Kva 342	Cap	7A4	100	KLVA.0218.00002.0001	225082	Δ10 bp	coding (360‑369/2433 nt)	bcsB_1	Cyclic di‑GMP‑binding protein	bp_deletion
Soil	4	Kva 342	Cap	7A4	100	KLVA.0218.00002.0001	3473546	C→G	A146A (GCG→GCC)	nagZ	Beta‑hexosaminidase	synonymous
Soil	4	Kva 342	Cap	7A4	100	KLVA.0218.00002.0001	4086318	G→T	S35* (TCG→TAG)	soxS_2	Regulatory protein SoxS	non-synonymous	SoxS
Soil	5	Kva 342	Cap	7A5	100	KLVA.0218.00002.0001	2320390	A→C	T418P (ACC→CCC)	HJIKBMFB_02158	Gluconate 2‑dehydrogenase flavoprotein	non-synonymous
Soil	6	Kva 342	Cap	7A6	100	KLVA.0218.00002.0001	1228432	(A)8→7	intergenic (+310/‑124)	HJIKBMFB_01171 / kgtP	5S ribosomal RNA/Alpha‑ketoglutarate permease	intergenic bp_deletion
Soil	6	Kva 342	Cap	7A6	100	KLVA.0218.00002.0001	5497478	G→A	R220W (CGG→TGG)	oxyR_5	Hydrogen peroxide‑inducible genes activator	non-synonymous
Soil	6	Kva 342	Cap	7A6	100	KLVA.0218.00002.0002	14709	A→G	intergenic (‑472/‑238)	soj / repB_1	Sporulation initiation inhibitor protein Soj/RepFIB replication protein A	intergenic
Soil	1	Kva 342	Non_cap	7D1	100	KLVA.0218.00002.0001	2103149		Δ7766	HJIKBMFB_01961–[HJIKBMFB_01966]	HJIKBMFB_01961,HJIKBMFB_01962,oprF_1,vgrG1_2,safA,[HJIKBMFB_01966]	gene_deletion	IS_deletion
Soil	1	Kva 342	Non_cap	7D1	100	KLVA.0218.00002.0001	2974346	T→A	V474E (GTG→GAG)	abgT	p‑aminobenzoyl‑glutamate transport protein	non-synonymous
Soil	1	Kva 342	Non_cap	7D1	100	KLVA.0218.00002.0001	3928708	+G	coding (587/720 nt)	ubiF_2	2‑octaprenyl‑3‑methyl‑6‑methoxy‑1,4‑benzoquinol hydroxylase	bp_insertion
Soil	1	Kva 342	Non_cap	7D1	100	KLVA.0218.00002.0001	4091867	A→T	intergenic (‑353/+182)	HJIKBMFB_03868 / HJIKBMFB_03869	hypothetical protein/hypothetical protein	intergenic
Soil	1	Kva 342	Non_cap	7D1	100	KLVA.0218.00002.0001	4091881	A→C	intergenic (‑367/+168)	HJIKBMFB_03868 / HJIKBMFB_03869	hypothetical protein/hypothetical protein	intergenic
Soil	1	Kva 342	Non_cap	7D1	100	KLVA.0218.00002.0001	4091883	2 bp→AT	intergenic (‑369/+165)	HJIKBMFB_03868 / HJIKBMFB_03869	hypothetical protein/hypothetical protein	intergenic
Soil	1	Kva 342	Non_cap	7D1	100	KLVA.0218.00002.0001	5618947	C→T	G381G (GGC→GGT)	glmU	Bifunctional protein GlmU	synonymous
Soil	1	Kva 342	Non_cap	7D1	100	KLVA.0218.00002.0001	4058821	Δ32830 bp		tpa–HJIKBMFB_03868	tpa,isfD,occP_3,hisQ_2,yecS_6,fliY_7,tauR,lysN_4,HJIKBMFB_03847,amaB_2,oppD_5,oppF_6,gsiD_4,gsiC_5,dppA_3,ybdK,HJIKBMFB_03855,bepG,mdtA_3,ctpF_2,HJIKBMFB_03859,HJIKBMFB_03860,soxS_2,HJIKBMFB_03862,bm3R1,HJIKBMFB_03864,nfsB,higA1_2,HJIKBMFB_03867,HJIKBMFB_03868	gene_deletion	SoxS
Soil	1	Kva 342	Non_cap	7D1	100	KLVA.0218.00002.0001		IS_insertion	intergenic (‑83/+112)	hns_1/HJIKBMFB_02022	DNA‑binding protein H‑NS/hypothetical protein	IS_insertion	cap_related
Soil	1	Kva 342	Non_cap	7D1	100	KLVA.0218.00002.0001	3391546	IS_insertion	coding (863/1059 nt)	adrA_1	putative diguanylate cyclase AdrA	IS_insertion
Soil	2	Kva 342	Non_cap	7D2	100	KLVA.0218.00002.0001	1107938	G→A	T68T (ACC→ACT)	srlB_1	PTS system glucitol/sorbitol‑specific EIIA component	synonymous
Soil	2	Kva 342	Non_cap	7D2	100	KLVA.0218.00002.0001	5354678	G→A	intergenic (‑142/+45)	hupA / HJIKBMFB_05070	DNA‑binding protein HU‑alpha/hypothetical protein	intergenic
Soil	2	Kva 342	Non_cap	7D2	100	KLVA.0218.00002.0001	4465264	IS_insertion	coding (138/273 nt)	HJIKBMFB_04247	hypothetical protein	IS_insertion
Soil	2	Kva 342	Non_cap	7D2	100	KLVA.0218.00002.0001	2103149		Δ7766	HJIKBMFB_01961–[HJIKBMFB_01966]	HJIKBMFB_01961,HJIKBMFB_01962,oprF_1,vgrG1_2,safA,[HJIKBMFB_01966]	gene_deletion	IS_deletion
Soil	3	Kva 342	Non_cap	7D3	100	KLVA.0218.00002.0003	11306	Δ13,292 bp		mdtJ_2–HJIKBMFB_05547	mdtJ_2, HJIKBMFB_05536, HJIKBMFB_05537, aaeA_4, HJIKBMFB_05539, aaeB_4, nimR_6, cdhR_4, inhA, yghA_2, HJIKBMFB_05545, bin3_4, HJIKBMFB_05547	gene_deletion
Soil	3	Kva 342	Non_cap	7D3	100	KLVA.0218.00002.0001	2103149		Δ7766	HJIKBMFB_01961–[HJIKBMFB_01966]	HJIKBMFB_01961,HJIKBMFB_01962,oprF_1,vgrG1_2,safA,[HJIKBMFB_01966]	gene_deletion	IS_deletion
Soil	3	Kva 342	Non_cap	7D3	100	KLVA.0218.00002.0001	3864848	Δ321	Δ321	[HJIKBMFB_03654]–[HJIKBMFB_03656]	tRNA-Lys (ttt)	bp_deletion
Soil	3	Kva 342	Non_cap	7D3	100	KLVA.0218.00002.0001	5354514	Δ3 bp	coding (21‑23/273 nt)	hupA	DNA‑binding protein HU‑alpha	bp_deletion
Soil	4	Kva 342	Non_cap	7D4	100	KLVA.0218.00002.0001	1348434	(AGCCGCA)1→2	coding (151/471 nt)	bcp	Putative peroxiredoxin bcp	bp_insertion
Soil	4	Kva 342	Non_cap	7D4	100	KLVA.0218.00002.0001	3706611	A→C	V308G (GTT→GGT)	cph2_2	Phytochrome‑like protein cph2	non-synonymous
Soil	4	Kva 342	Non_cap	7D4	100	KLVA.0218.00002.0001	2103149		Δ7766	HJIKBMFB_01961–[HJIKBMFB_01966]	HJIKBMFB_01961,HJIKBMFB_01962,oprF_1,vgrG1_2,safA,[HJIKBMFB_01966]	gene_deletion	IS_deletion
Soil	5	Kva 342	Non_cap	7D5	100	KLVA.0218.00002.0001	3707365	IS_insertion	coding (169/1140 nt)	cph2_2	Phytochrome‑like protein cph2	IS_insertion
Soil	5	Kva 342	Non_cap	7D5	100	KLVA.0218.00002.0001	2103149		Δ7766	HJIKBMFB_01961–[HJIKBMFB_01966]	HJIKBMFB_01961,HJIKBMFB_01962,oprF_1,vgrG1_2,safA,[HJIKBMFB_01966]	gene_deletion	IS_deletion
Soil	5	Kva 342	Non_cap	7D5	100	KLVA.0218.00002.0001	2019898	C→A	intergenic (‑111/‑336)	manX_1 / corC_2	PTS system mannose‑specific EIIAB component/Magnesium and cobalt efflux protein CorC	intergenic
Soil	5	Kva 342	Non_cap	7D5	100	KLVA.0218.00002.0001	1179851	Δ1 bp	intergenic (‑163/‑168)	bepF / rob_1	Efflux pump periplasmic linker BepF/Right origin‑binding protein	intergenic bp_deletion	SoxS_regulon
Soil	6	Kva 342	Non_cap	7D6	100	KLVA.0218.00002.0001	2103149		Δ7766	HJIKBMFB_01961–[HJIKBMFB_01966]	HJIKBMFB_01961,HJIKBMFB_01962,oprF_1,vgrG1_2,safA,[HJIKBMFB_01966]	gene_deletion	IS_deletion
Soil	6	Kva 342	Non_cap	7D6	100	KLVA.0218.00002.0001	3706756	T→A	K260* (AAG→TAG)	cph2_2	Phytochrome‑like protein cph2	non-synonymous	Membrane-associated sensor ,Diguanylate cyclase, GGDEF domain
Soil	6	Kva 342	Non_cap	7D6	100	KLVA.0218.00002.0001	4087438	G→A	Q39* (CAG→TAG)	HJIKBMFB_03862	hypothetical protein	non-synonymous	SoxS_regulon
ASM	1	Kpn BJ1	Cap	1B1	100	KLPN.0218.00037.0001	1454981	G→C	V343L (GTT→CTT)	dxr	1‑deoxy‑D‑xylulose 5‑phosphate reductoisomerase	non-synonymous
ASM	1	Kpn BJ1	Cap	1B1	100	KLPN.0218.00037.0001	3993394	C→T	R393Q (CGG→CAG)	wcaJ	UDP‑glucose:undecaprenyl‑phosphate glucose‑1‑phosphate transferase	non-synonymous	cap_operon
ASM	1	Kpn BJ1	Cap	1B1	100	KLPN.0218.00037.0001	4519700	(24-bp)2→1	coding (175‑198/504 nt)	JCCLLEFO_04169	hypothetical protein	intergenic bp_deletion
ASM	1	Kpn BJ1	Cap	1B1	100	KLPN.0218.00037.0003	1294	Δ3206	Δ3206	JCCLLEFO_04962–[JCCLLEFO_04966]	JCCLLEFO_04962,pld,JCCLLEFO_04964,finO,[JCCLLEFO_04966]	gene_deletion
ASM	1	Kpn BJ1	Cap	1B1	100	KLPN.0218.00037.0001	3803996	Δ100	Δ100	JCCLLEFO_03570	hypothetical protein	bp_deletion	IS_element?
ASM	1	Kpn BJ1	Cap	1B1	100	KLPN.0218.00037.0001	4004278	G→T	Q395K (CAA→AAA)	JCCLLEFO_03710	Putative tyrosine‑protein kinase in cps region	non-synonymous	cap_operon
ASM	1	Kpn BJ1	Cap	1B1	100	KLPN.0218.00037.0001	4825571	T→A	S166C (AGC→TGC)	mrkD_3	Fimbria adhesin protein	non-synonymous	mrk operon
ASM	2	Kpn BJ1	Cap	1B2	100	KLPN.0218.00037.0001	3803996	Δ100	Δ100	JCCLLEFO_03570	hypothetical protein	bp_deletion	IS_element?
ASM	2	Kpn BJ1	Cap	1B2	100	KLPN.0218.00037.0002	25882	Δ115	Δ115	JCCLLEFO_04913	JCCLLEFO_04913	bp_deletion
ASM	2	Kpn BJ1	Cap	1B2	100	KLPN.0218.00037.0001	3823988	new_junction	coding (24/936 nt)	folE2/dskA	GTP cyclohydrolase FolE2/RNA polymerase‑binding transcription factor DksA	new_junction	cap_related
ASM	2	Kpn BJ1	Cap	1B2	100	KLPN.0218.00037.0001	4519700	(24-bp)2→1	coding (175‑198/504 nt)	JCCLLEFO_04169	hypothetical protein	intergenic bp_deletion											Show
ASM	3	Kpn BJ1	Cap	1B3	100	KLPN.0218.00037.0002	44757	new_junction	intergenic (+12/‑358)	JCCLLEFO_04938/JCCLLEFO_04939	hypothetical protein/hypothetical protein	new_junction
ASM	3	Kpn BJ1	Cap	1B3	100	KLPN.0218.00037.0001	3803996	Δ100	Δ100	JCCLLEFO_03570	hypothetical protein	bp_deletion
ASM	3	Kpn BJ1	Cap	1B3	100	KLPN.0218.00037.0001	3823988	new_junction	coding (24/936 nt)	folE2/dskA	GTP cyclohydrolase FolE2/RNA polymerase‑binding transcription factor DksA	new_junction	cap_related
ASM	3	Kpn BJ1	Cap	1B3	100	KLPN.0218.00037.0001	4004278	G→T	Q395K (CAA→AAA)	JCCLLEFO_03710	Putative tyrosine‑protein kinase in cps region	non-synonymous	cap_operon
ASM	3	Kpn BJ1	Cap	1B3	100	KLPN.0218.00037.0001	4519700	(24-bp)2→1	coding (175‑198/504 nt)	JCCLLEFO_04169	hypothetical protein	bp_deletion
ASM	4	Kpn BJ1	Cap	1B4	100	KLPN.0218.00037.0002	44757	new_junction	intergenic (+12/‑358)	JCCLLEFO_04938/JCCLLEFO_04939	hypothetical protein/hypothetical protein	new_junction
ASM	4	Kpn BJ1	Cap	1B4	100	KLPN.0218.00037.0001	3823988	new_junction	coding (24/936 nt)	folE2/dskA	GTP cyclohydrolase FolE2/RNA polymerase‑binding transcription factor DksA	new_junction	cap_related
ASM	4	Kpn BJ1	Cap	1B4	100	KLPN.0218.00037.0001	3994311	Δ1 bp	coding (261/1398 nt)	wcaJ	UDP‑glucose:undecaprenyl‑phosphate glucose‑1‑phosphate transferase	bp_deletion	cap_operon
ASM	4	Kpn BJ1	Cap	1B4	100	KLPN.0218.00037.0001	1143358	T→G	T19P (ACC→CCC)	yjiA	putative GTP‑binding protein YjiA	non-synonymous
ASM	4	Kpn BJ1	Cap	1B4	100	KLPN.0218.00037.0001	2349624	C→T	intergenic (+616/‑4)	JCCLLEFO_02186 / JCCLLEFO_02187	hypothetical protein/hypothetical protein	intergenic
ASM	4	Kpn BJ1	Cap	1B4	100	KLPN.0218.00037.0001	4084084	G→A	T143I (ACC→ATC)	yohC	Inner membrane protein YohC	non-synonymous
ASM	5	Kpn BJ1	Cap	1B5	100	KLPN.0218.00037.0001	3803996	Δ100	Δ100	JCCLLEFO_03570	hypothetical protein	bp_deletion	IS_element?
ASM	5	Kpn BJ1	Cap	1B5	100	KLPN.0218.00037.0002	44757	new_junction	intergenic (+12/‑358)	JCCLLEFO_04938/JCCLLEFO_04939	hypothetical protein/hypothetical protein	new_junction
ASM	5	Kpn BJ1	Cap	1B5	100	KLPN.0218.00037.0001	1454102	A→C	T50P (ACC→CCC)	dxr	1‑deoxy‑D‑xylulose 5‑phosphate reductoisomerase	non-synonymous
ASM	5	Kpn BJ1	Cap	1B5	100	KLPN.0218.00037.0001	2752822	C→A	A189A (GCC→GCA)	JCCLLEFO_02556	hypothetical protein	synonymous
ASM	5	Kpn BJ1	Cap	1B5	100	KLPN.0218.00037.0001	4519700	(24-bp)2→1	coding (175‑198/504 nt)	JCCLLEFO_04169	hypothetical protein	bp_deletion
ASM	5	Kpn BJ1	Cap	1B5	100	KLPN.0218.00037.0001	4825616	T→A	S151C (AGC→TGC)	mrkD_3	Fimbria adhesin protein	non-synonymous	mrk operon
ASM	5	Kpn BJ1	Cap	1B5	100	KLPN.0218.00037.0002	44757	new_junction	intergenic (+12/‑358)	JCCLLEFO_04938/JCCLLEFO_04939	hypothetical protein/hypothetical protein	new_junction
ASM	6	Kpn BJ1	Cap	1B6	100	KLPN.0218.00037.0001	3993593	T→C	K327E (AAA→GAA)	wcaJ	UDP‑glucose:undecaprenyl‑phosphate glucose‑1‑phosphate transferase	non-synonymous	cap_operon
ASM	6	Kpn BJ1	Cap	1B6	100	KLPN.0218.00037.0001	4356595	G→A	F114F (TTC→TTT)	bglA_2	6‑phospho‑beta‑glucosidase BglA	synonymous
ASM	6	Kpn BJ1	Cap	1B6	100	KLPN.0218.00037.0001	4717137	C→T	R54W (CGG→TGG)	glpR_5	Glycerol‑3‑phosphate regulon repressor	non-synonymous
ASM	1	Kpn BJ1	Non_cap	2A1	100	KLPN.0218.00037.0001	3803996	Δ100	Δ100	JCCLLEFO_03570	hypothetical protein	bp_deletion	IS_element?
ASM	1	Kpn BJ1	Non_cap	2A1	100	KLPN.0218.00037.0001	2594936	A→T	F359Y (TTC→TAC)	gdhA_1	NADP‑specific glutamate dehydrogenase	non-synonymous
ASM	1	Kpn BJ1	Non_cap	2A1	100	KLPN.0218.00037.0001	3981685	(A)7→6	coding (1017/1896 nt)	gspA	General stress protein A	bp_deletion	O-antigen?
ASM	1	Kpn BJ1	Non_cap	2A1	100	KLPN.0218.00037.0001	4519700	(24-bp)2→1	coding (175‑198/504 nt)	JCCLLEFO_04169	hypothetical protein	bp_deletion
ASM	1	Kpn BJ1	Non_cap	2A1	100	KLPN.0218.00037.0001	4825945	Δ12 bp	coding (111‑122/996 nt)	mrkD_3	Fimbria adhesin protein	bp_deletion	mrk operon
ASM	2	Kpn BJ1	Non_cap	2A2	100	KLPN.0218.00037.0002	44757	new_junction	intergenic (+12/‑358)	JCCLLEFO_04938/JCCLLEFO_04939	hypothetical protein/hypothetical protein	new_junction
ASM	2	Kpn BJ1	Non_cap	2A2	100	KLPN.0218.00037.0001	2287442	new_junction	coding (585/2265 nt)	comEC/astC_2	ComE operon protein 3/Succinylornithine transaminase	new_junction
ASM	3	Kpn BJ1	Non_cap	2A3	100	KLPN.0218.00037.0001	3901393	Δ4387	Δ4387	mbtB–tycC	mbtB,tycC	bp_deletion
ASM	3	Kpn BJ1	Non_cap	2A3	100	KLPN.0218.00037.0002	44757	new_junction	intergenic (+12/‑358)	JCCLLEFO_04938/JCCLLEFO_04939	hypothetical protein/hypothetical protein	new_junction
ASM	3	Kpn BJ1	Non_cap	2A3	100	KLPN.0218.00037.0001	2356959	C→T	T1517I (ACA→ATA)	JCCLLEFO_02190	hypothetical protein	non-synonymous
ASM	4	Kpn BJ1	Non_cap	2A4	100	KLPN.0218.00037.0002	44757	new_junction	intergenic (+12/‑358)	JCCLLEFO_04938/JCCLLEFO_04939	hypothetical protein/hypothetical protein	new_junction
ASM	4	Kpn BJ1	Non_cap	2A4	100	KLPN.0218.00037.0001	2594936	A→T	F359Y (TTC→TAC)	gdhA_1	NADP‑specific glutamate dehydrogenase	non-synonymous
ASM	4	Kpn BJ1	Non_cap	2A4	100	KLPN.0218.00037.0001	3981685	(A)7→6	coding (1017/1896 nt)	gspA	General stress protein A	bp_deletion	O-antigen?
ASM	4	Kpn BJ1	Non_cap	2A4	100	KLPN.0218.00037.0001	4519700	(24-bp)2→1	coding (175‑198/504 nt)	JCCLLEFO_04169	hypothetical protein	bp_deletion
ASM	4	Kpn BJ1	Non_cap	2A4	100	KLPN.0218.00037.0001	4825945	Δ12 bp	coding (111‑122/996 nt)	mrkD_3	Fimbria adhesin protein	bp_deletion	mrk operon
ASM	5	Kpn BJ1	Non_cap	2A5	100	KLPN.0218.00037.0002	44757	new_junction	intergenic (+12/‑358)	JCCLLEFO_04938/JCCLLEFO_04939	hypothetical protein/hypothetical protein	new_junction
ASM	5	Kpn BJ1	Non_cap	2A5	100	KLPN.0218.00037.0003	14973	Δ132	Δ132	[JCCLLEFO_04975]–[JCCLLEFO_04976]	[JCCLLEFO_04975],[JCCLLEFO_04976]	bp_deletion
ASM	5	Kpn BJ1	Non_cap	2A5	100	KLPN.0218.00037.0001	3935820	(ACAGATAC)6→7	intergenic (‑381/‑234)	pksJ / sfp	Polyketide synthase PksJ/4'‑phosphopantetheinyl transferase sfp	intergenic bp_insertion
ASM	5	Kpn BJ1	Non_cap	2A5	100	KLPN.0218.00037.0001	4519700	(24-bp)2→1	coding (175‑198/504 nt)	JCCLLEFO_04169	hypothetical protein	bp_deletion
ASM	5	Kpn BJ1	Non_cap	2A5	100	KLPN.0218.00037.0001	4824062	G→A	W131* (TGG→TAG)	yhjH_2	Cyclic di‑GMP phosphodiesterase YhjH	non-synonymous
ASM	5	Kpn BJ1	Non_cap	2A5	100	KLPN.0218.00037.0001	4825571	T→A	S166C (AGC→TGC)	mrkD_3	Fimbria adhesin protein	non-synonymous	mrk operon
ASM	5	Kpn BJ1	Non_cap	2A5	100	KLPN.0218.00037.0003	14973	Δ133	Δ133	[JCCLLEFO_04975]–[JCCLLEFO_04976]	[JCCLLEFO_04975],[JCCLLEFO_04976]	bp_deletion
ASM	6	Kpn BJ1	Non_cap	2A6	100	KLPN.0218.00037.0002	44757	new_junction	intergenic (+12/‑358)	JCCLLEFO_04938/JCCLLEFO_04939	hypothetical protein/hypothetical protein	new_junction
ASM	6	Kpn BJ1	Non_cap	2A6	100	KLPN.0218.00037.0001	44387	T→C	V109A (GTG→GCG)	crp	cAMP‑activated global transcriptional regulator CRP	non-synonymous
LB	1	Kpn BJ1	Cap	2D1	100	KLPN.0218.00037.0001	3803996	Δ100	Δ100	JCCLLEFO_03570	hypothetical protein	bp_deletion	IS_element?
LB	1	Kpn BJ1	Cap	2D1	100	KLPN.0218.00037.0002	44757	new_junction	intergenic (+12/‑358)	JCCLLEFO_04938/JCCLLEFO_04939	hypothetical protein/hypothetical protein	new_junction
LB	1	Kpn BJ1	Cap	2D1	100	KLPN.0218.00037.0001	4519700	(24-bp)2→1	coding (175‑198/504 nt)	JCCLLEFO_04169	hypothetical protein	bp_deletion
LB	1	Kpn BJ1	Cap	2D1	100	KLPN.0218.00037.0001	4650775	G→A	Q306* (CAG→TAG)	rpoS	RNA polymerase sigma factor RpoS	non-synonymous
LB	1	Kpn BJ1	Cap	2D1	100	KLPN.0218.00037.0001	215357	C→T	A325T (GCG→ACG)	dppA_1	Periplasmic dipeptide transport protein	non-synonymous
LB	1	Kpn BJ1	Cap	2D1	100	KLPN.0218.00037.0001	2473581	Δ1 bp	intergenic (‑127/‑15)	yceF / yceD	Maf‑like protein YceF/Large ribosomal RNA subunit accumulation protein YceD	intergenic bp_deletion
LB	1	Kpn BJ1	Cap	2D1	100	KLPN.0218.00037.0001	2473585	A→G	intergenic (‑131/‑11)	yceF / yceD	Maf‑like protein YceF/Large ribosomal RNA subunit accumulation protein YceD	non-synonymous
LB	1	Kpn BJ1	Cap	2D1	100	KLPN.0218.00037.0001	4003755	C→T	G569D (GGT→GAT)	JCCLLEFO_03710	Putative tyrosine‑protein kinase in cps region	non-synonymous	cap_operon
LB	1	Kpn BJ1	Cap	2D1	100	KLPN.0218.00037.0001	4006025	T→C	T343A (ACG→GCG)	wza	hypothetical protein	non-synonymous	cap_operon
LB	1	Kpn BJ1	Cap	2D1	100	KLPN.0218.00037.0001	4519700	(24-bp)2→1	coding (175‑198/504 nt)	JCCLLEFO_04169	hypothetical protein	bp_deletion
LB	3	Kpn BJ1	Cap	2D3	100	KLPN.0218.00037.0003	14303	Δ29	Δ129	[JCCLLEFO_04975]–[JCCLLEFO_04976]	[JCCLLEFO_04975],[JCCLLEFO_04976]	bp_deletion
LB	3	Kpn BJ1	Cap	2D3	100	KLPN.0218.00037.0001	2857576	A→C	intergenic (‑70/‑59)	rstA / ydgC	Transcriptional regulatory protein RstA/Inner membrane protein YdgC	intergenic
LB	3	Kpn BJ1	Cap	2D3	100	KLPN.0218.00037.0001	3994446	(A)7→6	coding (126/1398 nt)	wcaJ	UDP‑glucose:undecaprenyl‑phosphate glucose‑1‑phosphate transferase	bp_deletion	cap_operon
LB	3	Kpn BJ1	Cap	2D3	100	KLPN.0218.00037.0001	4004295	T→C	Q389R (CAA→CGA)	JCCLLEFO_03710	Putative tyrosine‑protein kinase in cps region	non-synonymous	cap_operon
LB	3	Kpn BJ1	Cap	2D3	100	KLPN.0218.00037.0001	4825945	Δ12 bp	coding (111‑122/996 nt)	mrkD_3	Fimbria adhesin protein	bp_deletion	mrk operon
LB	4	Kpn BJ1	Cap	2D4	100	KLPN.0218.00037.0001	3803996	Δ100	Δ100	JCCLLEFO_03570	hypothetical protein	bp_deletion	IS_element?
LB	4	Kpn BJ1	Cap	2D4	100	KLPN.0218.00037.0001	1752699	G→A	G55D (GGC→GAC)	mggB	Mannosylglucosyl‑3‑phosphoglycerate phosphatase	non-synonymous
LB	4	Kpn BJ1	Cap	2D4	100	KLPN.0218.00037.0001	2609813	Δ87 bp	coding (634‑720/1326 nt)	astB_1	N‑succinylarginine dihydrolase	bp_deletion
LB	4	Kpn BJ1	Cap	2D4	100	KLPN.0218.00037.0002	44757	new_junction	intergenic (+12/‑358)	JCCLLEFO_04938/JCCLLEFO_04939	hypothetical protein/hypothetical protein	new_junction
LB	4	Kpn BJ1	Cap	2D4	100	KLPN.0218.00037.0001	4005051	G→A	S137L (TCA→TTA)	JCCLLEFO_03710	Putative tyrosine‑protein kinase in cps region	non-synonymous	cap_operon
LB	4	Kpn BJ1	Cap	2D4	100	KLPN.0218.00037.0001	4005250	G→A	L71F (CTT→TTT)	JCCLLEFO_03710	Putative tyrosine‑protein kinase in cps region	non-synonymous	cap_operon
LB	4	Kpn BJ1	Cap	2D4	100	KLPN.0218.00037.0001	4006015	G→A	P346L (CCT→CTT)	wza	hypothetical protein	non-synonymous	cap_operon
LB	4	Kpn BJ1	Cap	2D4	100	KLPN.0218.00037.0001	4518398	C→T	Q743* (CAG→TAG)	bepE_2	Efflux pump membrane transporter BepE	non-synonymous	Bep_operon
LB	4	Kpn BJ1	Cap	2D4	100	KLPN.0218.00037.0001	4825945	Δ12 bp	coding (111‑122/996 nt)	mrkD_3	Fimbria adhesin protein	bp_deletion	mrk operon
LB	5	Kpn BJ1	Cap	2D5	100	KLPN.0218.00037.0003	1322	Δ3189	Δ3189	JCCLLEFO_04962–[JCCLLEFO_04966]	JCCLLEFO_04962,pld,JCCLLEFO_04964,finO,[JCCLLEFO_04966]	gene_deletion
LB	5	Kpn BJ1	Cap	2D5	100	KLPN.0218.00037.0001	3803996	Δ100	Δ100	JCCLLEFO_03570	hypothetical protein	bp_deletion	IS_element?
LB	5	Kpn BJ1	Cap	2D5	100	KLPN.0218.00037.0002	49153	Δ1120	Δ1120	[JCCLLEFO_04943]–[JCCLLEFO_04945]	[JCCLLEFO_04943]–[JCCLLEFO_04945]	gene_deletion
LB	5	Kpn BJ1	Cap	2D5	100	KLPN.0218.00037.0001	3087644	G→T	V307F (GTC→TTC)	fabF_2	3‑oxoacyl‑[acyl‑carrier‑protein] synthase 2	non-synonymous
LB	5	Kpn BJ1	Cap	2D5	100	KLPN.0218.00037.0001	3824913	A→C	G285G (GGT→GGG)	yciC_1	Putative metal chaperone YciC	synonymous
LB	5	Kpn BJ1	Cap	2D5	100	KLPN.0218.00037.0001	4008462	G→A	Q57* (CAG→TAG)	wzi	hypothetical protein	non-synonymous	cap_operon
LB	5	Kpn BJ1	Cap	2D5	100	KLPN.0218.00037.0001	4519700	(24-bp)2→1	coding (175‑198/504 nt)	JCCLLEFO_04169	hypothetical protein	bp_deletion
LB	6	Kpn BJ1	Cap	2D6	100	KLPN.0218.00037.0001	3803996	Δ100	Δ100	JCCLLEFO_03570	hypothetical protein	bp_deletion	IS_element?
LB	6	Kpn BJ1	Cap	2D6	100	KLPN.0218.00037.0002	49153	Δ1120	Δ1120	[JCCLLEFO_04943]–[JCCLLEFO_04945]	[JCCLLEFO_04943]–[JCCLLEFO_04945]	gene_deletion
LB	6	Kpn BJ1	Cap	2D6	100	KLPN.0218.00037.0003	1322	Δ3189	Δ3189	JCCLLEFO_04962–[JCCLLEFO_04966]	JCCLLEFO_04962,pld,JCCLLEFO_04964,finO,[JCCLLEFO_04966]	gene_deletion
LB	6	Kpn BJ1	Cap	2D6	100	KLPN.0218.00037.0001	4008462	G→A	Q57* (CAG→TAG)	wzi	hypothetical protein	non-synonymous	cap_operon
LB	6	Kpn BJ1	Cap	2D6	100	KLPN.0218.00037.0001	4027300	C→T	S139S (AGC→AGT)	mdtB	Multidrug resistance protein MdtB	non-synonymous
LB	6	Kpn BJ1	Cap	2D6	100	KLPN.0218.00037.0001	4519700	(24-bp)2→1	coding (175‑198/504 nt)	JCCLLEFO_04169	hypothetical protein	bp_deletion
LB	1	Kpn BJ1	Non_cap	3C1	100	KLPN.0218.00037.0002	44757	new_junction	intergenic (+12/‑358)	JCCLLEFO_04938/JCCLLEFO_04939	hypothetical protein/hypothetical protein	new_junction
LB	1	Kpn BJ1	Non_cap	3C1	100	KLPN.0218.00037.0001	3823988	new_junction	coding (24/936 nt)	folE2/dskA	GTP cyclohydrolase FolE2/RNA polymerase‑binding transcription factor DksA	new_junction	cap_related
LB	1	Kpn BJ1	Non_cap	3C1	100	KLPN.0218.00037.0001	3183543	C→A	intergenic (+628/+112)	JCCLLEFO_02974 / fdnI	hypothetical protein/Formate dehydrogenase, nitrate‑inducible, cytochrome b556(Fdn) subunit	intergenic
LB	2	Kpn BJ1	Non_cap	3C2	100	KLPN.0218.00037.0001	2430018	A→C	M434L (ATG→CTG)	putP_1	Sodium/proline symporter	non-synonymous
LB	2	Kpn BJ1	Non_cap	3C2	100	KLPN.0218.00037.0002	44757	new_junction	intergenic (+12/‑358)	JCCLLEFO_04938/JCCLLEFO_04939	hypothetical protein/hypothetical protein	new_junction
LB	2	Kpn BJ1	Non_cap	3C2	100	KLPN.0218.00037.0003	14975	Δ127	Δ127	JCCLLEFO_04975]–[JCCLLEFO_04976]	[JCCLLEFO_04975],[JCCLLEFO_04976]	bp_deletion
LB	2	Kpn BJ1	Non_cap	3C2	100	KLPN.0218.00037.0001	4515308	Δ135 bp	coding (336‑470/1176 nt)	bepF	Efflux pump periplasmic linker BepF	bp_deletion	Bep_operon
LB	2	Kpn BJ1	Non_cap	3C2	100	KLPN.0218.00037.0001	4825742	C→T	G109S (GGC→AGC)	mrkD_3	Fimbria adhesin protein	non-synonymous	mrk operon
LB	2	Kpn BJ1	Non_cap	3C2	100	KLPN.0218.00037.0001	4825945	Δ12 bp	coding (111‑122/996 nt)	mrkD_3	Fimbria adhesin protein	bp_deletion	mrk operon
LB	3	Kpn BJ1	Non_cap	3C3	100	KLPN.0218.00037.0002	44757	new_junction	intergenic (+12/‑358)	JCCLLEFO_04938/JCCLLEFO_04939	hypothetical protein/hypothetical protein	new_junction
LB	3	Kpn BJ1	Non_cap	3C3	100	KLPN.0218.00037.0001	4825958	Δ12 bp	coding (98‑109/996 nt)	mrkD_3	Fimbria adhesin protein	bp_deletion	mrk operon
LB	4	Kpn BJ1	Non_cap	3C4	100	KLPN.0218.00037.0001	3958048	C→A	A206S (GCG→TCG)	yeeA	Inner membrane protein YeeA	non-synonymous
LB	4	Kpn BJ1	Non_cap	3C4	100	KLPN.0218.00037.0001	4519700	(24-bp)2→1	coding (175‑198/504 nt)	JCCLLEFO_04169	hypothetical protein	bp_deletion
LB	4	Kpn BJ1	Non_cap	3C4	100	KLPN.0218.00037.0001	4679292	+T	coding (636/2751 nt)	barA_2	Signal transduction histidine‑protein kinase BarA	bp_insertion	cap_related
LB	4	Kpn BJ1	Non_cap	3C4	100	KLPN.0218.00037.0001	4825958	Δ12 bp	coding (98‑109/996 nt)	mrkD_3	Fimbria adhesin protein	bp_deletion	mrk operon
LB	5	Kpn BJ1	Non_cap	3C5	100	KLPN.0218.00037.0002	44757	new_junction	intergenic (+12/‑358)	JCCLLEFO_04938/JCCLLEFO_04939	hypothetical protein/hypothetical protein	new_junction
LB	5	Kpn BJ1	Non_cap	3C5	100	KLPN.0218.00037.0001	3803996	Δ100	Δ100	JCCLLEFO_03570	hypothetical protein	bp_deletion	IS_element?
LB	5	Kpn BJ1	Non_cap	3C5	100	KLPN.0218.00037.0001	2351086	Δ1,360 bp		[JCCLLEFO_02187]–[JCCLLEFO_02190]	[JCCLLEFO_02187], JCCLLEFO_02188, JCCLLEFO_02189, [JCCLLEFO_02190]	gene_deletion
LB	6	Kpn BJ1	Non_cap	3C6	100	KLPN.0218.00037.0002	44757	new_junction	intergenic (+12/‑358)	JCCLLEFO_04938/JCCLLEFO_04939	hypothetical protein/hypothetical protein	new_junction
LB	6	Kpn BJ1	Cap	4B1	100	KLPN.0218.00037.0001	3803996	Δ100	Δ100	JCCLLEFO_03570	hypothetical protein	bp_deletion	IS_element?
M02	1	Kpn BJ1	Cap	4B1	100	KLPN.0218.00037.0001	107424	A→C	I154S (ATC→AGC)	glgC_1	Glucose‑1‑phosphate adenylyltransferase	non-synonymous
M02	1	Kpn BJ1	Cap	4B1	100	KLPN.0218.00037.0001	4519700	(24-bp)2→1	coding (175‑198/504 nt)	JCCLLEFO_04169	hypothetical protein	bp_deletion
M02	2	Kpn BJ1	Cap	4B2	100	KLPN.0218.00037.0001	4456538	G→A	H186Y (CAC→TAC)	recO	DNA repair protein RecO	non-synonymous
M02	3	Kpn BJ1	Cap	4B3	100	KLPN.0218.00037.0001	4519700	(24-bp)2→1	coding (175‑198/504 nt)	JCCLLEFO_04169	hypothetical protein	bp_deletion
M02	4	Kpn BJ1	Cap	4B4	100	KLPN.0218.00037.0001	3803996	Δ100	Δ100	JCCLLEFO_03570	hypothetical protein	bp_deletion	IS_element?
M02	4	Kpn BJ1	Cap	4B4	100	KLPN.0218.00037.0002	44757	new_junction	intergenic (+12/‑358)	JCCLLEFO_04938/JCCLLEFO_04939	hypothetical protein/hypothetical protein	new_junction
M02	4	Kpn BJ1	Cap	4B4	100	KLPN.0218.00037.0001	4456536	G→A	H186H (CAC→CAT)	recO	DNA repair protein RecO	synonymous
M02	5	Kpn BJ1	Cap	4B5	100	KLPN.0218.00037.0001	2351094	Δ3,472 bp		[JCCLLEFO_02187]–[JCCLLEFO_02190]	[JCCLLEFO_02187], JCCLLEFO_02188, JCCLLEFO_02189, [JCCLLEFO_02190]	gene_deletion
M02	6	Kpn BJ1	Cap	4B6	100	KLPN.0218.00037.0001	3928189	C→A	L2417L (CTG→CTT)	pksJ	Polyketide synthase PksJ	non-synonymous
M02	6	Kpn BJ1	Cap	4B6	100	KLPN.0218.00037.0001	4519700	(24-bp)2→1	coding (175‑198/504 nt)	JCCLLEFO_04169	hypothetical protein	bp_deletion
M02	1	Kpn BJ1	Non_cap	5A1	100	KLPN.0218.00037.0001	1733268	Δ1 bp	coding (387/1194 nt)	acrA	Multidrug efflux pump subunit AcrA	bp_deletion	SoxS_regulon
M02	1	Kpn BJ1	Non_cap	5A1	100	KLPN.0218.00037.0001	2270215	C→A	F632L (TTC→TTA)	dmsA_2	Dimethyl sulfoxide reductase DmsA	non-synonymous
M02	1	Kpn BJ1	Non_cap	5A1	100	KLPN.0218.00037.0001	3486223	A→T	K259I (AAA→ATA)	metQ_4	D‑methionine‑binding lipoprotein MetQ	non-synonymous
M02	1	Kpn BJ1	Non_cap	5A1	100	KLPN.0218.00037.0001	3763270	G→A	L273L (CTG→CTA)	pgrR_8	HTH‑type transcriptional regulator PgrR	synonymous
M02	1	Kpn BJ1	Non_cap	5A1	100	KLPN.0218.00037.0001	4455687	C→T	G220S (GGC→AGC)	pdxJ	Pyridoxine 5'‑phosphate synthase	non-synonymous
M02	2	Kpn BJ1	Non_cap	5A2	100	KLPN.0218.00037.0002	44757	new_junction	intergenic (+12/‑358)	JCCLLEFO_04938/JCCLLEFO_04939	hypothetical protein/hypothetical protein	new_junction
M02	2	Kpn BJ1	Non_cap	5A2	100	KLPN.0218.00037.0001	3803996	Δ100	Δ100	JCCLLEFO_03570	hypothetical protein	bp_deletion	IS_element?
M02	2	Kpn BJ1	Non_cap	5A2	100	KLPN.0218.00037.0001	587002	Δ12 bp	coding (794‑805/1152 nt)	argE	Acetylornithine deacetylase	bp_deletion
M02	3	Kpn BJ1	Non_cap	5A3	100	KLPN.0218.00037.0002	44757	new_junction	intergenic (+12/‑358)	JCCLLEFO_04938/JCCLLEFO_04939	hypothetical protein/hypothetical protein	new_junction
M02	3	Kpn BJ1	Non_cap	5A3	100	KLPN.0218.00037.0001	3803996	Δ100	Δ100	JCCLLEFO_03570	hypothetical protein	bp_deletion	IS_element?
M02	3	Kpn BJ1	Non_cap	5A3	100	KLPN.0218.00037.0001	5235790	A→T	L32Q (CTG→CAG)	mreC	Cell shape‑determining protein MreC	non-synonymous
M02	4	Kpn BJ1	Non_cap	5A4	100	KLPN.0218.00037.0002	44757	new_junction	intergenic (+12/‑358)	JCCLLEFO_04938/JCCLLEFO_04939	hypothetical protein/hypothetical protein	new_junction
M02	4	Kpn BJ1	Non_cap	5A4	100	KLPN.0218.00037.0001	3803996	Δ100	Δ100	JCCLLEFO_03570	hypothetical protein	bp_deletion	IS_element?
M02	4	Kpn BJ1	Non_cap	5A4	100	KLPN.0218.00037.0001	4514441	Δ7 bp	coding (196‑202/366 nt)	rob_4	Right origin‑binding protein	bp_deletion	SoxS_regulon
M02	5	Kpn BJ1	Non_cap	5A5	100	KLPN.0218.00037.0002	44757	new_junction	intergenic (+12/‑358)	JCCLLEFO_04938/JCCLLEFO_04939	hypothetical protein/hypothetical protein	new_junction
M02	5	Kpn BJ1	Non_cap	5A5	100	KLPN.0218.00037.0001	3803996	Δ100	Δ100	JCCLLEFO_03570	hypothetical protein	bp_deletion	IS_element?
M02	5	Kpn BJ1	Non_cap	5A5	100	KLPN.0218.00037.0001	4958519	G→T	A282D (GCC→GAC)	betB_3	NAD/NADP‑dependent betaine aldehyde dehydrogenase	non-synonymous
M02	6	Kpn BJ1	Non_cap	5A6	100	KLPN.0218.00037.0001	3866468	(A)8→7	intergenic (+291/‑623)	fyuA / JCCLLEFO_03613	Pesticin receptor/hypothetical protein	intergenic bp_deletion
M02	6	Kpn BJ1	Non_cap	5A6	100	KLPN.0218.00037.0002	44757	new_junction	intergenic (+12/‑358)	JCCLLEFO_04938/JCCLLEFO_04939	hypothetical protein/hypothetical protein	new_junction
M02	6	Kpn BJ1	Non_cap	5A6	100	KLPN.0218.00037.0001	3803996	Δ100	Δ100	JCCLLEFO_03570	hypothetical protein	bp_deletion	IS_element?
M02	6	Kpn BJ1	Non_cap	5A6	100	KLPN.0218.00037.0001	4530762	G→T	intergenic (‑47/‑310)	pheC / JCCLLEFO_04181	Cyclohexadienyl dehydratase/hypothetical protein	intergenic
M02	6	Kpn BJ1	Non_cap	5A6	100	KLPN.0218.00037.0001	5043784	Δ3 bp	coding (971‑973/1470 nt)	tolC_2	Outer membrane protein TolC	bp_deletion
AUM	1	Kpn BJ1	Cap	5D1	100	KLPN.0218.00037.0002	12688	new_junction	coding (137/552 nt)	rcsA_2/JCCLLEFO_04900	/hypothetical protein	new_junction	cap_related
AUM	1	Kpn BJ1	Cap	5D1	100	KLPN.0218.00037.0001	1454660	C→T	R236C (CGC→TGC)	dxr	1‑deoxy‑D‑xylulose 5‑phosphate reductoisomerase	non-synonymous
AUM	1	Kpn BJ1	Cap	5D1	100	KLPN.0218.00037.0001	3431163	G→A	D239D (GAC→GAT)	mhpC	2‑hydroxy‑6‑oxononadienedioate/2‑hydroxy‑6‑ oxononatrienedioate hydrolase	synonymous
AUM	1	Kpn BJ1	Cap	5D1	100	LPN.0218.00037.0001	3824913	A→C	G285G (GGT→GGG)	yciC_1	Putative metal chaperone YciC	synonymous
AUM	1	Kpn BJ1	Cap	5D1	100	KLPN.0218.00037.0001	4003755	C→T	G569D (GGT→GAT)	JCCLLEFO_03710	Putative tyrosine‑protein kinase in cps region	non-synonymous	cap_operon
AUM	1	Kpn BJ1	Cap	5D1	100	KLPN.0218.00037.0002	50603	Δ484	Δ484	JCCLLEFO_04945]–JCCLLEFO_04946	[JCCLLEFO_04945],JCCLLEFO_04946	bp_deletion
AUM	1	Kpn BJ1	Cap	5D1	100	KLPN.0218.00037.0003	1	Δ1185	Δ1185	JCCLLEFO_04961	JCCLLEFO_04961	gene_deletion
AUM	1	Kpn BJ1	Cap	5D1	100	KLPN.0218.00037.0003	1329	Δ3163	Δ3163	JCCLLEFO_04962–[JCCLLEFO_04966]	JCCLLEFO_04962,pld,JCCLLEFO_04964,finO,[JCCLLEFO_04966]	gene_deletion
AUM	1	Kpn BJ1	Cap	5D1	100	KLPN.0218.00037.0001	4519700	(24-bp)2→1	coding (175‑198/504 nt)	JCCLLEFO_04169	hypothetical protein	non-synonymous
AUM	2	Kpn BJ1	Cap	5D2	100	KLPN.0218.00037.0002	50603	Δ484	Δ484	JCCLLEFO_04945]–JCCLLEFO_04946	[JCCLLEFO_04945],JCCLLEFO_04946	bp_deletion
AUM	2	Kpn BJ1	Cap	5D2	100	KLPN.0218.00037.0003	1	Δ1185	Δ1185	JCCLLEFO_04961	JCCLLEFO_04961	gene_deletion
AUM	2	Kpn BJ1	Cap	5D2	100	KLPN.0218.00037.0003	1329	Δ3163	Δ3163	JCCLLEFO_04962–[JCCLLEFO_04966]	JCCLLEFO_04962,pld,JCCLLEFO_04964,finO,[JCCLLEFO_04966]	gene_deletion
AUM	2	Kpn BJ1	Cap	5D2	100	KLPN.0218.00037.0002	12688	new_junction	coding (137/552 nt)	rcsA_2/JCCLLEFO_04900	/hypothetical protein	new_junction	cap_related
AUM	2	Kpn BJ1	Cap	5D2	100	KLPN.0218.00037.0001	1454660	C→T	R236C (CGC→TGC)	dxr	1‑deoxy‑D‑xylulose 5‑phosphate reductoisomerase	bp_deletion
AUM	2	Kpn BJ1	Cap	5D2	100	KLPN.0218.00037.0001	2605831	C→T	G125G (GGC→GGT)	astC_1	Succinylornithine transaminase	synonymous
AUM	2	Kpn BJ1	Cap	5D2	100	KLPN.0218.00037.0001	4519700	(24-bp)2→1	coding (175‑198/504 nt)	JCCLLEFO_04169	hypothetical protein	bp_deletion
AUM	3	Kpn BJ1	Cap	5D3	100	KLPN.0218.00037.0001	3823988	new_junction	coding (24/936 nt)	folE2/dskA	GTP cyclohydrolase FolE2/RNA polymerase‑binding transcription factor DksA	new_junction	cap_related
AUM	3	Kpn BJ1	Cap	5D3	100	KLPN.0218.00037.0001	680882	Δ11 bp	intergenic (‑6/‑163)	rfaH / ubiD	Transcription antitermination protein RfaH/3‑octaprenyl‑4‑hydroxybenzoate carboxy‑lyase	intergenic bp_deletion	cap_related
AUM	3	Kpn BJ1	Cap	5D3	100	KLPN.0218.00037.0001	989956	T→G	D373E (GAT→GAG)	mpl	UDP‑N‑acetylmuramate‑‑L‑alanyl‑gamma‑D‑glutamyl‑ meso‑2,6‑diaminoheptandioate ligase	non-synonymous
AUM	3	Kpn BJ1	Cap	5D3	100	KLPN.0218.00037.0001	1453947	G→A	intergenic (+221/‑8)	frr / dxr	Ribosome‑recycling factor/1‑deoxy‑D‑xylulose 5‑phosphate reductoisomerase	intergenic
AUM	5	Kpn BJ1	Cap	5D5	100	KLPN.0218.00037.0001	4519700	(24-bp)2→1	coding (175‑198/504 nt)	JCCLLEFO_04169	hypothetical protein	bp_deletion
AUM	5	Kpn BJ1	Cap	5D5	100	KLPN.0218.00037.0001	720536	G→A	A53V (GCC→GTC)	thiG	Thiazole synthase	non-synonymous
AUM	5	Kpn BJ1	Cap	5D5	100	KLPN.0218.00037.0001	2866424	C→A	R184L (CGC→CTC)	fnr	Fumarate and nitrate reduction regulatory protein	non-synonymous
AUM	5	Kpn BJ1	Cap	5D5	100	KLPN.0218.00037.0001	3803996	Δ100	Δ100	JCCLLEFO_03570	hypothetical protein	bp_deletion	IS_element?
AUM	5	Kpn BJ1	Cap	5D5	100	KLPN.0218.00037.0002	44757	new_junction	intergenic (+12/‑358)	JCCLLEFO_04938/JCCLLEFO_04939	hypothetical protein/hypothetical protein	new_junction
AUM	5	Kpn BJ1	Cap	5D5	100	KLPN.0218.00037.0001	4455687	C→T	G220S (GGC→AGC)	pdxJ	Pyridoxine 5'‑phosphate synthase	non-synonymous
AUM	5	Kpn BJ1	Cap	5D5	100	KLPN.0218.00037.0001	4519700	(24-bp)2→1	coding (175‑198/504 nt)	JCCLLEFO_04169	hypothetical protein	bp_deletion
AUM	1	Kpn BJ1	Non_cap	6C1	100
AUM	2	Kpn BJ1	Non_cap	6C2	100	KLPN.0218.00037.0003	14975	Δ127	Δ127	[JCCLLEFO_04975]–[JCCLLEFO_04976]	[JCCLLEFO_04975],[JCCLLEFO_04976]	bp_deletion
AUM	2	Kpn BJ1	Non_cap	6C2	100	KLPN.0218.00037.0001	2262847	G→A	S817S (TCG→TCA)	ftsK	DNA translocase FtsK	synonymous
AUM	3	Kpn BJ1	Non_cap	6C3	100	KLPN.0218.00037.0001	3803996	Δ100	Δ100	JCCLLEFO_03570	hypothetical protein	bp_deletion	IS_element?
AUM	3	Kpn BJ1	Non_cap	6C3	100	KLPN.0218.00037.0001	1254196	(A)7→9	intergenic (+75/‑84)	nhaR / JCCLLEFO_01188	Transcriptional activator protein NhaR/hypothetical protein	intergenic
AUM	4	Kpn BJ1	Non_cap	6C4	100	KLPN.0218.00037.0001	3612550	3 bp→T	coding (284‑286/915 nt)	livH_6	High‑affinity branched‑chain amino acid transport system permease protein LivH	bp_deletion
AUM	4	Kpn BJ1	Non_cap	6C4	100	KLPN.0218.00037.0001	3612554	C→A	R94R (CGG→CGT)	livH_6	High‑affinity branched‑chain amino acid transport system permease protein LivH	synonymous
AUM	5	Kpn BJ1	Non_cap	6C5	100	KLPN.0218.00037.0001	89358	G→A	L181L (CTG→CTA)	gntT	High‑affinity gluconate transporter	synonymous
AUM	5	Kpn BJ1	Non_cap	6C5	100	KLPN.0218.00037.0001	3398021	C→T	intergenic (+169/‑78)	ybiC / fdhF_3	putative oxidoreductase YbiC/Formate dehydrogenase H	intergenic
AUM	5	Kpn BJ1	Non_cap	6C5	100	KLPN.0218.00037.0001	4456076	A→G	F90S (TTC→TCC)	pdxJ	Pyridoxine 5'‑phosphate synthase	non-synonymous
AUM	5	Kpn BJ1	Non_cap	6C5	100	KLPN.0218.00037.0001	5086873	(G)7→6	coding (99/1164 nt)	dhaT	1,3‑propanediol dehydrogenase	bp_deletion
AUM	5	Kpn BJ1	Non_cap	6C5	100	KLPN.0218.00037.0001	5162952	T→G	T359P (ACC→CCC)	infB	Translation initiation factor IF‑2	non-synonymous
AUM	6	Kpn BJ1	Non_cap	6C6	100	KLPN.0218.00037.0001	4456538	G→A	H186Y (CAC→TAC)	recO	DNA repair protein RecO	non-synonymous
AUM	6	Kpn BJ1	Non_cap	6C6	100	KLPN.0218.00037.0001	4519700	(24-bp)2→1	coding (175‑198/504 nt)	JCCLLEFO_04169	hypothetical protein	bp_deletion
