# Supplementary material for: Adaptation to novel spatially-structured environments is driven by the capsule and alters virulence-associated traits
Source: Nat Commun. 2022 Aug 13;13:4751. doi: 10.1038/s41467-022-32504-9 (PMC9376106; doi:10.1038/s41467-022-32504-9)
Supplement: Supplementary file 6 — Source Data [file 41467_2022_32504_MOESM6_ESM.xlsx]

## Sheet: Fig 1
Figure 1A	Ancestor	Environment	Population	Change in surface polysaccharide	Change in Biofilm	Change in CFU/mL	Change in HMV
	Kva 342 Cap+	AUM	2	0.333071	-0.0992012	0.196788	0.456966
			3	-0.111251	-0.0434287	0.0108309	0.814568
			4	-0.0454283	-0.0281325	0.0486695	0.879181
			5	0.585374	-0.135302	0.121161	0.66356
			6	0.761975	-0.0730312	-0.0574738	1.72311
		M02	1	0.57467	-0.309097	0.130197	1.19503
			2	-0.0350502	-0.418753	0.0241352	0.992095
			3	-0.18678	-0.46691	0.0216252	0.95225
			4	0.591284	-0.267343	0.0620468	0.947168
			5	-0.218762	-0.38685	0.0728555	1.22034
			6	0.270808	-0.057375	0.0713491	0.533176
	Kpn BJ1 Cap+	AUM	1	-1.91499	-0.0750062	0.242004	0.88156
			2	-1.34063	-0.0168867	0.304981	1.16218
			3	-1.62603	0.0204825	0.340285	0.561771
			5	-0.973224	0.102947	0.180566	0.381407
		M02	1	0.0649918	-0.186826	0.0561241	0.444694
			2	0.0947572	-0.872026	-0.0665196	0.317076
			3	0.220622	-0.272023	0.00118207	0.391932
			4	-0.217544	-0.764748	-0.0193571	0.175165
			5	-0.28516	-0.696909	-0.0756791	0.193476
			6	0.205658	-0.254116	-0.0282426	0.219948
	Kpn NTUH Cap+	AUM	1	-3.26898	0.179017	0.0256483	-0.162296
			2	-3.84905	0.0826087	-0.0695682	-0.049623
			3	-3.62396	0.25927	0.00372747	-0.238717
			4	-3.64517	0.14603	-0.0299828	-0.101968
			5	-3.53599	0.11073	-0.0709979	0.196588
			6	-3.49581	0.208317	-0.0718246	-0.0150084
		M02	1	-1.86983	-0.0518592	-0.137256	-0.19233
			2	-0.97523	0.198431	-0.156958	-0.134026
			3	-1.98073	-0.0246808	-0.18855	-0.17356
			4	-1.95038	-0.234191	-0.092873	-0.205951
			5	-0.448327	-0.105948	-0.229442	-0.139643
			6	-0.919475	-0.113991	-0.093512	-0.216666
Figure 1B	Ancestor	Environment	Population	Change in surface polysaccharide	Change in Biofilm	Change in CFU/mL	Change in HMV
	Kva 342 Cap-	AUM	1	0.065339	-0.067375	0.0802058	2.45603
			2	0.0410829	-0.0769412	0.261425	2.5252
			3	0.0769589	-0.164757	0.395589	2.9962
			4	0.0887636	-0.0165125	0.272544	2.49933
			5	0.103627	-0.0539425	0.247963	2.22183
			6	0.0933171	-0.103975	0.226289	1.32726
		M02	1	-0.0751926	-0.308402	0.325037	1.25237
			2	-0.0511255	-0.0584362	0.116358	1.47302
			3	-0.0626451	-0.0957912	0.0807152	1.48387
			4	-0.161952	0.287325	0.00701267	0.408576
			5	-0.0692752	-0.0937575	-0.0988085	1.50043
			6	0.0830507	-0.0321337	0.0731336	2.17637
	Kpn BJ1 Cap-	AUM	1	0.0635906	0.0630325	0.23779	0.219837
			2	0.141086	0.0691138	0.236232	0.550404
			3	0.0632189	0.0685588	0.214312	0.62835
			4	0.152723	0.168327	0.290327	0.380258
			5	0.673584	0.119771	0.296866	0.457993
			6	0.158751	0.108515	0.272509	0.55043
		M02	1	-0.12504	0.263176	-0.162117	0.0721398
			2	-0.116299	0.228932	-0.215083	0.155142
			3	-0.0833108	0.196798	-0.193812	0.153527
			4	-0.035074	0.0235144	-0.267209	-0.216399
			5	-0.0883553	0.308013	-0.144064	0.098684
			6	-0.0521008	0.152288	-0.1774	0.223516
	Kpn NTUH Cap-	AUM	1	0.0367803	0.0103025	-0.0810718	-0.0358023
			2	0.0465914	-0.0301575	-0.0526125	0.0999537
			3	-0.0178733	-0.0172262	-0.0170451	0.0159736
			4	-0.0345303	0.0279863	-0.11018	-0.144484
			5	0.0455522	0.14667	-0.0217869	0.0164233
			6	0.0791449	-0.0451187	-0.0454086	-0.0146124
		M02	1	-0.0647309	-0.0476275	0.0528901	0.704545
			2	-0.00464686	0.0320688	-0.0393642	0.681656
			3	-0.0221289	-0.0916375	-0.0237567	0.678672
			4	0.00663015	0.09092	0.0337831	0.699001
			5	-0.0205182	-0.00344875	-0.0738777	0.66408
			6	0.0772184	0.00274625	0.12229	-0.0335736

## Sheet: Fig 2
Figure 2A	Capsule genotype	COG category	Number of mutations in category	Total N genes in category	Percentage of total	Percentage genes in genome	Observed/Expected
	Cap +	C	2	738	0.00787402	0.053704	-0.83381
		E	9	1149	0.0354331	0.0836123	-0.372861
		EH	1	47	0.00393701	0.00342017	0.0611184
		FV	1	14	0.00393701	0.00101877	0.587088
		G	22	1462	0.0866142	0.106389	-0.0893085
		GEPR	1	75	0.00393701	0.00545772	-0.141845
		H	2	498	0.00787402	0.0362393	-0.662983
		I	8	338	0.0314961	0.0245961	0.10739
		IQ	1	26	0.00393701	0.00189201	0.318243
		IR	1	11	0.00393701	0.000800466	0.691824
		J	2	768	0.00787402	0.0558871	-0.851115
		K	51	1127	0.200787	0.0820114	0.388862
		KG	1	61	0.00393701	0.00443895	-0.0521136
		KT	1	50	0.00393701	0.00363848	0.0342462
		L	3	442	0.011811	0.0321642	-0.435085
		M	41	683	0.161417	0.0497016	0.511579
		MV	1	48	0.00393701	0.00349294	0.051975
		N	15	113	0.0590551	0.00822297	0.856229
		NW	1	57	0.00393701	0.00414787	-0.0226586
		O	2	496	0.00787402	0.0360937	-0.661235
		P	2	838	0.00787402	0.0609809	-0.888998
		Q	1	281	0.00393701	0.0204483	-0.71549
		R	4	817	0.015748	0.0594528	-0.576946
		S	7	773	0.0275591	0.0562509	-0.309865
		T	12	392	0.0472441	0.0285257	0.219111
		TK	10	147	0.0393701	0.0106971	0.565899
		U	4	214	0.015748	0.0155727	0.00486245
		V	9	293	0.0354331	0.0213215	0.220591
		X	11	163	0.0433071	0.0118614	0.562421
	Cap-	C	4	738	0.0209424	0.053704	-0.40898
		D	3	127	0.0157068	0.00924174	0.230334
		E	6	1149	0.0314136	0.0836123	-0.425152
		F	1	254	0.0052356	0.0184835	-0.547817
		G	9	1462	0.0471204	0.106389	-0.353688
		GR	1	33	0.0052356	0.0024014	0.338503
		H	3	498	0.0157068	0.0362393	-0.363092
		HC	1	25	0.0052356	0.00181924	0.459077
		I	4	338	0.0209424	0.0245961	-0.0698401
		K	23	1127	0.120419	0.0820114	0.16682
		L	2	442	0.0104712	0.0321642	-0.487376
		LX	1	43	0.0052356	0.00312909	0.223548
		M	12	683	0.0628272	0.0497016	0.101777
		MV	2	48	0.0104712	0.00349294	0.476805
		N	35	113	0.183246	0.00822297	1.34801
		NW	1	57	0.0052356	0.00414787	0.101142
		O	4	496	0.0209424	0.0360937	-0.236405
		P	3	838	0.0157068	0.0609809	-0.589106
		Q	3	281	0.0157068	0.0204483	-0.114568
		R	1	817	0.0052356	0.0594528	-1.05521
		S	6	773	0.0314136	0.0562509	-0.253012
		T	16	392	0.0837696	0.0285257	0.46785
		TK	10	147	0.052356	0.0106971	0.689699
		U	2	214	0.0104712	0.0155727	-0.172367
		V	2	293	0.0104712	0.0213215	-0.308821
		X	8	163	0.0418848	0.0118614	0.547919
Figure 2B			Total number mutations		Percentage
			Unique	Shared	Unique	Shared
	Kva 342	Cap-	59	20	39.6	13.4
		Cap+	70		47
	Kpn BJ1	Cap-	33	9	42.3	11.5
		Cap+	36		46.2
	Kpn NTUH	Cap-	29	8	34.9	9.6
		Cap+	46		55.4
Figure 2C				Capsule operon			Capsule related
			Total N of mutations	Observed (N)	Percentage (%)	Expected (%)	Observed (N)	Percentage (%)	Expected (%)
	Kva 342	Cap-	148	3	2.02	0.0043	7	4.72	0.015
		Cap+	150	14	9.33		10	6.67
	Kpn BJ1	Cap-	79	0	0		2	2.53
		Cap+	107	15	14.02		7	6.54
	Kpn NTUH	Cap-	90	0	0		35	38.89
		Cap+	99	17	17.17		18	18.18
Figure 2D	Clone	Ancestor	Environment	Genotype	Mean	CI 95	Exp 1	Exp 2	Exp 3	Exp 4	Exp 5	Exp 6
	3B5	Kva 342 Cap-	LB	Control	4.78708	0.750028	4.7241	4.84769	6.09348	3.80774	4.41667	4.83281
				wcaJ	1.65327	0.339515	1.29333	1.54026	2.29158	1.4913	1.63828	1.66484
	3C1	Kpn BJ1 Cap-	LB	Control	5.62865	1.04058	5.91308	6.49923	6.54592	5.09443	4.09059
				wcaJ	5.30214	0.790649	5.32897		6.38832	4.93995	4.55134
	3C4	Kpn NTUH Cap-	LB	Control	5.38411	0.646451	5.17564	5.49923	6.20299	4.65856
				wcaJ	3.16688	0.497504	3.03103	3.14615	3.84158	2.64878
	3D5	Kpn NTUH Cap-	LB	Control	3.74382	1.20461	3.92821	3.34846	4.49538	5.03927	1.9078
				wcaJ	2.57348	1.11299	2.23385	2.21205	4.11712	3.14497	1.15941
	5B1	Kpn NTUH Cap-	M02	Control	3.75494	1.79166	4.60846	4.04923	5.02935	4.47609	0.611559
				wcaJ	3.65354	1.38129	4.96974	4.47179	3.69321	3.76332	1.36962
	5B3	Kpn NTUH Cap-	M02	Control	4.41014	0.417476	4.26949	4.00692	4.99239	4.37174
				wcaJ	4.67655	0.702635	5.60538	4.66821	3.90435	4.52826
	6D4	Kpn NTUH Cap-	AUM	Control	0.37864	0.0499891	0.426581	0.388205	0.308333	0.39144
				wcaJ	0.392949	0.11203	0.422051	0.498974	0.416033	0.234737
	6D6	Kpn NTUH Cap-	AUM	Control	0.416464	0.0595261	0.401453	0.438632	0.342573	0.483198
				wcaJ	0.220706	0.0273199	0.188291	0.236923	0.248732	0.208877

## Sheet: Fig 3
	Ancestor	Environment	Mean	SD	Pop 1	Pop 2	Pop 3	Pop 4	Pop 5	Pop 6
	Kva342 Cap+	ASM	0.668494	0.47495	1	1	0.0625	0.895833	0.0526316	1
		LB	0.818179	0.402015	0	1	0.920635	0.988439	1	1
		M02	0.96165	0.0614242	1	0.860294	0.909605	1	1	1
		AUM	0.849112	0.329791		1	1	0.259259	1	0.986301
		Soil	1	0	1	1	1	1	1	1
	KpnBJ1 Cap+	ASM	0.594166	0.467513	0	1	1	0.122137	1	0.442857
		LB	0.666667	0.516398	1	0	0	1	1	1
		M02	1	0	1	1	1	1	1	1
		AUM	0.981651	0.0366973	1	1	1		0.926605
	KpnNTUH Cap+	ASM	0.945736	0.132918	0.674419	1	1	1	1	1
		LB	0.937182	0.107126	1	0.882353	0.740741	1	1	1
		M02	0.34968	0.504718	0.0133333	1	0	0	1	0.0847458
		AUM	0.940383	0.107119	0.985714	1	1	0.973684	0.724138	0.958763
		Soil	0.833333	0.408248	0	1	1	1	1	1

## Sheet: Fig 4
Figure 4A	Mutation type	# of events	Frequency of event
	IS insertion	32	0.438356
	Deletion	18	0.246575
	Single nucleotide polymorphism	18	0.246575
	Complex	2	0.0273973
	Insertion	2	0.0273973
	Multiple nucleotide polymorphism	1	0.0136986
Figure 4B	Strain	Environment	Base pair deletion	Base pair insertion	Gene deletion	Intergenic	IS insertion	Non-synonymous	Plasmid loss	Synonymous	Intergenic bp deletion	Intergenic bp insertion	New junction
	Kva342	ASM	0.0588235	0.0352941	0.164706	0.0705882	0.164706	0.447059	0.0352941	0.0235294
		LB	0.238806	0.149254	0.0447761	0.134328	0.0298507	0.38806		0.0149254
		M02	0.0731707	0.0243902	0.146342	0.195122	0.219512	0.341463
		AUM	0.0727273	0.0363636	0.109091	0.0545455	0.127273	0.509091		0.0363636		0.0181818	0.0363636
		Soil	0.08	0.04	0.2	0.14	0.16	0.24		0.08		0.06
	KpnBJ1	ASM	0.339286		0.0178571	0.0178571		0.303571		0.0357143	0.0357143	0.0178571	0.232143
		LB	0.368421	0.0175439	0.0877193	0.0350877		0.31579		0.0175439		0.0175439	0.140351
		M02	0.40625		0.03125	0.03125	0.03125	0.25		0.0625			0.1875
		AUM	0.3		0.1	0.075		0.25		0.15	0.025		0.1
	KpnNTUH	ASM	0.191489	0.0425532	0.234043		0.0638298	0.404255		0.0425532			0.0212766
		LB	0.16	0.06	0.2	0.02	0.02	0.36		0.12			0.06
		M02	0.0625		0.3125		0.0625	0.15625		0.03125	0.125	0.03125	0.21875
		AUM	0.16129		0.290323		0.16129	0.387097
		Soil	0.111111		0.185185			0.259259		0.0740741	0.0740741		0.296296

## Sheet: Fig 5
Figure 5A	Ancestor	Mean	CI95
	Kva342	0.347795	0.0284276
	KpnBJ1	0.440406	0.0601134
	KpnNTUH	0.845987	0.0112236
Figure 5B	Ancestor	Environment	Mean	CI 95	Pop 1	Pop 2	Pop 3	Pop 4	Pop 5	Pop 6
	Kva342 Cap+	ASM	1.588	0.551	1.458	2.305	1.931	0.743	1.466	1.622
		LB	1.782	0.494	1.993	2.621	1.368	1.615	1.39	1.706
		M02	1.973	0.259	2.195	1.992	1.952	1.947	2.22	1.533
		AUM	1.907	0.601		1.457	1.815	1.879	1.664	2.723
		Soil	1.554	0.328	1.769	2.096	1.394	1.306	1.364	1.393
	KpnBJ1 Cap+	ASM	1.303	0.305	0.976	1.38	1.185	1.372	1.101	1.802
		LB	1.504	0.489	1.936	0.81	1.068	1.884	1.791	1.536
		M02	1.29	0.117	1.445	1.317	1.392	1.175	1.193
		AUM	1.747	0.55	1.882	2.162	1.562		1.381	1.22
	KpnNTUH Cap+	ASM	1.114	0.043	1.095	1.122	1.154	1.161	1.095	1.054
		LB	1.017	0.022	1.009	1.038	1.018	1.025	1.034	0.981
		M02	0.823	0.036	0.808	0.866	0.826	0.794	0.86	0.783
		AUM	0.938	0.157	0.838	0.95	0.761	0.898	1.197	0.985
		Soil	0.96	0.07	0.844	0.958	0.974	1.007	1.039	0.936
Figure 5C		Object	Aminoacid number
	Domain	Wzz domain	14 - 105
		GNVR domain	366 - 446
		AAA_31 domain	538 - 652
	Localilzation	Cytoplasmic	1 - 31	447 - 723
		Non-cytoplasmic	51 - 420
		Transmembrane	32 - 58	422 - 448
	Sites	Oligomer interface	509	512	513	516	517	537	565	567	568	610	619	622	645	646	648	649	650	651	654	655	658	670	671	673	675	676	679	683	686	687
		Active site	538	539	540 (G540R)	541	542	543	565	570	643	697	698
		SNPs	534 (G543E)	540 (G430E)	540 (G540R)	540 (G540R)	540 (G540R)	569 (G569V)	643 (D643E)	643 (D643E)	645 (P645Q)	646 (P646Q)
Figure 5D	Construction	Mutation	Genotype	Mean	SD	Exp 1	Exp 2	Exp 3	Exp 4
	Kva342+1A2	P646Q	Evolved	1.49886	0.345575	1.89421	1.59666	1.06414	1.44043
		P646P	Ancestral	1.17628	0.233583	1.42998	0.961457	0.994959	1.31873
	Kva342+1A6	G534E	Evolved	1.42812	0.423624	1.96929	0.972695	1.25407	1.51643
		G534G	Ancestral	1.02682	0.210404	0.893952	0.992455	0.886841	1.33403
	Kva342+2C2	G569V	Evolved	2.70861	0.488107	2.31215	2.31674	2.88681	3.31873
		G569G	Ancestral	1.2487	0.292934	1.6424	1.07437	0.984126	1.29392
	Kva342+2C6	G540R	Evolved	2.6632	0.599843	2.19191	2.15955	2.89729	3.40405
		G540G	Ancestral	1.26174	0.299711	1.66651	1.14624	0.958256	1.27595
	Kva342+5C2	P645Q	Evolved	2.02031	0.290435	2.05903	2.3988	1.70858	1.91484
		P645P	Ancestral	1.38207	0.100547	1.49192	1.25585	1.35712	1.4234

## Sheet: Fig 6
Figure 6A	Gene	Element	Aminoacid position
	romA	SNP	Q39*	Q39*	Q39*	Q39*	E79*	E79*	E79*	W112*	W147*	W365G
		IS-element	964 nt
		Lactamasae B	107-314
	ramA	SNP	R24C	H31D	A32V	S35L	S35*	W37C	G52W	K59*	V74A	V74A	R91H	R91L	P100L	A112V
		bp insertion	80nt	119nt
		HTC araC/xyls-type	12-102
		large ramA-ramR deletions	Δ33295	Δ33456	Δ32830 bp	Δ298 bp
	romA-ramR intergenic region	large romA-ramR deletion	Δ867 bp
		intergenic SNPs	-74	-66
Figure 6B	Clone & mutation	Evolution Environment	Background	Allele origin	Gene	Allele	Mutation type	Capsule genotype	Median MIC Chloramphenicol	Median MIC Ciprofloxacin	Median MIC Tetracycline
	Kva 342 Cap+ (Anc)		Ancestor	Ancestral	ramA	Ancestral	wild type	Cap+	200	0.3	15
	Kva 342 Cap- (Anc)		Ancestor	Ancestral	ramA	Ancestral	wild type	Cap-	200	0.3	15
	Clone 1A3 (S35L)	ASM	Clone 1A3	1A3	ramA	S35L	non-synonymous	Cap+	6.75	0.0375	0.94
	Anc + S35L		Ancestor	1A3	ramA	S35L	non-synonymous	Cap+	50	0.15	1.88
	Anc + S35S		Ancestor	1A3	ramA	S35S (ancestral)	non-synonymous	Cap+	200	0.3	15
	Clone 1A4 (K59*)	ASM	Clone 1A4	1A4	ramA	K59*	non-synonymous	Cap+	5.375	0.0375	1.88
	Anc + K59*		Ancestor	1A4	ramA	K59*	non-synonymous	Cap+	50	0.15	1.88
	Anc + K59K		Ancestor	1A4	ramA	K59K (ancestral)	non-synonymous	Cap+	200	0.3	15
	Clone 5C5 (+5bp_pos80)	AUM	Clone 5C5	5C5	ramA	coding (+5bp 80nt)	5 bp insertion	Cap+	37.5	0.075	1.88
	Anc + 5bp_pos80		Ancestor	5C5	ramA	coding (+5bp 80nt)	5 bp insertion	Cap+	50	0.15	1.88
	Clone 6B4 (+1bp_pos119)	AUM	Clone 6B4	6B4	ramA	coding (+1bp 119nt)	5 bp insertion	Cap-	8	0.075	0.94
	6B4 + 1bp_pos119		Clone 6B4	6B4	ramA	coding (+5bp 80nt)	1 bp insertion	Cap-	50	0.075	0.94
	6B4 pos119		Clone 6B4	6B4	ramA	(ancestral)	1 bpinsertion	Cap-	100	0.3	7.5
Figure 6C	Clone & mutation	Evolution Environment	Background	Allele origin	ramA allele	wzc allele	Construction	Capsule genotype	Median MIC Chloramphenicol	Median MIC Ciprofloxacin	Median MIC Tetracycline
	Kva 342 Cap+ (Anc)		Ancestor	Ancestral	K59K H31H	D436D P646P		Cap+	200	0.3	15
	Clone 1A4 (K59*)	ASM	Clone 1A4	1A4	K59*	D436D	Evolved clone	Cap+	5.375	0.0375	1.88
	Anc + K59*		Ancestor	1A4	K59*	D436D	ramA insertion	Cap+	50	0.15	1.88
	Anc + K59K		Ancestor	1A4	K59K	D436D	ramA insertion	Cap+	200	0.3	15
	Anc + K59*+ D436D		Ancestor	1A4	K59*	D436D	double insertion (ramA & wzc)	Cap+	50	0.15	3.75
	Anc + K59*+ D436E		Ancestor	1A4	K59*	D436E	double insertion (ramA & wzc)	Cap+	50	0.15	3.75
	Clone 1A2	ASM	Clone 1A2	1A2	H31D	P646Q	Evolved clone	Cap+	50	0.15	3.75
	Clone 1A2 + P646Q		Clone 1A2	1A2	H31D	P646Q	wzc insertion	Cap+	75	0.15	3.75
	Clone 1A2 + P646P		Clone 1A2	1A2	H31D	P646P	wzc insertion	Cap+	50	0.15	3.75
	Clone 1A2 + H31H + P646P		Clone 1A2	1A2	H31H	P646P	double reversion (ramA & wzc)	Cap+	200	0.3	15
	Clone 1A2 + H31D + P646P		Clone 1A2	1A2	H31D	P646P	double reversion (ramA & wzc)	Cap+	50	0.15	3.75

## Sheet: Fig S1
Figure S1A	Evolved population ID	Ancestor	Environment	Ancestral capsule genotype	Mean	SD	Exp 1	Exp 2	Exp 3	Exp 4
	1B5	KpnBJ1 Cap+	ASM	Cap+	2.36857	0.740868	2.31741	1.40511	2.55883	3.19294
	1C5	KpnNTUH Cap+	ASM	Cap+	1.14736	0.136325	1.28911	1.01721	1.13575
	2B1	KpnNTUH Cap-	ASM	Cap-	2.26141	1.17994	2.55308	1.4528	3.80523	1.23454
	3B5	Kva342 Cap-	LB	Cap-	1.48431	0.302876	1.82323	1.2401	1.38961
	3C3	KpnBJ1 Cap-	LB	Cap-	1.83405	0.401738	2.27081	1.4803	1.75105
	3D6	KpnNTUH Cap-	LB	Cap-	1.13151	0.0622966	1.14689	1.18468	1.06297
	4A3	Kva342 Cap+	M02	Cap+	1.48785	0.351619	1.73445	1.64388	1.08522
	4B2	KpnBJ1 Cap+	M02	Cap+	1.66882	0.238474	1.73849	1.40327	1.8647
	4D1	Kva342 Cap-	M02	Cap-	1.41578	0.23179	1.27448	1.68329	1.28957
	5A1	KpnBJ1 Cap-	M02	Cap-	1.22268	0.0723074	1.13959	1.27137	1.25707
	6A1	KpnNTUH Cap+	AUM	Cap+	0.920451	0.310095	0.596244	0.950924	1.21418
	6B1	Kva342 Cap-	AUM	Cap-	1.25249	0.136763	1.21132	1.14104	1.4051
	6D4	KpnNTUH Cap-	AUM	Cap-	1.39989	0.213466	1.15566	1.55083	1.49318
	7A5	Kva342 Cap+	Soil	Cap+	1.66916	0.641242	1.52648	0.821726	2.21379	2.11463
	7C3	KpnNTUH Cap+	Soil	Cap+	1.80252	0.238239	1.72734	2.12245	1.55303	1.80728
	7D1	Kva342 Cap-	Soil	Cap-	1.35453	0.145839	1.54174	1.30089	1.37983	1.19566
	8B6	KpnNTUH Cap-	Soil	Cap-	1.12084	0.127592	1.06727	0.986234	1.28615	1.14372
Figure S1B	Strain	Environment	Strep	Measure	Time (hours)
					0	1	2	3	4	5	6	7	8	9	10	11	12	13	14	15
	Kva342 Cap+	ASM	R	OD600nm	0.141004	0.21501	0.370325	0.582331	0.751881	0.858264	0.916789	0.929783	0.947764	0.949266	0.947994	0.941687	0.93294	0.907959	0.905065	0.887253
				SD	0.0148329	0.0361667	0.0504947	0.0422513	0.037162	0.032988	0.0300815	0.0288421	0.0193787	0.0281974	0.0324146	0.0300089	0.0285851	0.026804	0.0271146	0.0320149
			S	OD600nm	0.140287	0.220567	0.398716	0.615388	0.778521	0.864717	0.911919	0.932849	0.938082	0.937479	0.931716	0.92352	0.914772	0.905012	0.893981	0.881352
				SD	0.00394653	0.00455978	0.00707529	0.00642315	0.00584571	0.0192766	0.01763	0.0248131	0.0226171	0.0261721	0.0306059	0.0360654	0.0382791	0.0408195	0.0417599	0.0386425
		LB	R	OD600nm	0.155272	0.310888	0.616608	0.812538	0.938003	1.02725	1.06568	1.09335	1.11553	1.13088	1.14502	1.1561	1.1525	1.13245	1.11057	1.08805
				SD	0.00639777	0.0545849	0.0708515	0.0569547	0.0562954	0.0274261	0.0270415	0.0294732	0.0407241	0.0495663	0.0553329	0.0689791	0.0783676	0.0843562	0.093464	0.100751
			S	OD600nm	0.162852	0.364057	0.69592	0.841222	0.967198	1.05417	1.0891	1.11865	1.1395	1.154	1.16753	1.17095	1.15772	1.13622	1.1149	1.09167
				SD	0.0103656	0.0269172	0.0240796	0.0259522	0.020332	0.0170577	0.015027	0.0117987	0.00892693	0.00677569	0.00613705	0.00756241	0.0132878	0.0212634	0.0288042	0.0342083
		M02	R	OD600nm	0.161988	0.210993	0.352603	0.5631	0.713097	0.787568	0.789483	0.78766	0.782852	0.78032	0.78151	0.791142	0.798668	0.794445	0.793602	0.783317
				SD	0.0243282	0.0533878	0.112849	0.101225	0.0371678	0.0142095	0.0210104	0.0241746	0.021516	0.0170888	0.00983614	0.0126503	0.0174559	0.00903268	0.0177089	0.0138671
			S	OD600nm	0.162753	0.217473	0.421335	0.615788	0.733953	0.77464	0.775318	0.77661	0.779897	0.785607	0.783763	0.788518	0.783877	0.785808	0.777415	0.769078
				SD	0.00820342	0.0136044	0.0350822	0.0412859	0.0501251	0.0255072	0.0232436	0.0243756	0.0331608	0.0456633	0.0396235	0.0403799	0.0279201	0.00793018	0.00759738	0.0106726
		AUM	R	OD600nm	0.251512	0.276389	0.288548	0.292489	0.293466	0.296551	0.300319	0.301572	0.30197	0.301729	0.302228	0.302003	0.303499	0.304354	0.305468	NA
				SD	0.00796492	0.0121249	0.0161316	0.018031	0.0153493	0.0176173	0.0179798	0.0175412	0.0148788	0.0133291	0.0129691	0.0114233	0.0122303	0.01236	0.0134802	NA
			S	OD600nm	0.243988	0.272963	0.282998	0.289211	0.292223	0.296847	0.299603	0.303521	0.305441	0.306208	0.307091	0.306883	0.307529	0.308078	0.309386	NA
				SD	0.0117681	0.0180003	0.0186812	0.025077	0.0280143	0.0258386	0.0295253	0.0276457	0.0270575	0.0269415	0.0290386	0.0283258	0.0291901	0.0291477	0.0302309	NA
	Kva342 Cap-	ASM	R	OD600nm	0.114952	0.134288	0.18223	0.317922	0.495268	0.677548	0.827872	0.884448	0.937653	0.939357	0.950843	0.937597	0.92033	0.936383	0.893038	0.893845
				SD	0.00214304	0.00358026	0.0108123	0.0137922	0.0122333	0.0111543	0.0105434	0.0309021	0.0372139	0.0418619	0.0562616	0.0375678	0.0128818	0.0402371	0.0189015	0.00585752
			S	OD600nm	0.117467	0.153423	0.224523	0.450302	0.665725	0.799338	0.858758	0.894842	0.910055	0.931915	0.937333	0.930685	0.91879	0.903962	0.888608	0.873285
				SD	0.00256235	0.00420202	0.0057463	0.0183135	0.0227102	0.0228631	0.0370026	0.0319623	0.0249524	0.031627	0.0274304	0.0228445	0.0204533	0.015148	0.0154624	0.015897
		LB	R	OD600nm	0.111525	0.144004	0.293157	0.5955	0.812535	0.942523	1.03982	1.09786	1.12749	1.14926	1.16312	1.16611	1.16456	1.16343	1.1607	1.1575
				SD	0.0044759	0.0167189	0.0612254	0.0472712	0.0618658	0.0761915	0.0749157	0.106211	0.114289	0.126396	0.133562	0.146374	0.155039	0.158256	0.161235	0.166322
			S	OD600nm	0.120188	0.201164	0.504657	0.777779	0.940564	1.03056	1.08838	1.11897	1.14755	1.16612	1.1766	1.18911	1.19229	1.19169	1.18645	1.17445
				SD	0.00596492	0.0341689	0.0822241	0.025407	0.043732	0.0388523	0.0418646	0.0477325	0.0646942	0.0793986	0.087874	0.101694	0.107168	0.112142	0.114598	0.116974
		M02	R	OD600nm	0.10596	0.115464	0.141111	0.17293	0.250393	0.37232	0.493599	0.538075	0.549026	0.560437	0.560496	0.558519	0.557056	0.559922	0.564654	0.568554
				SD	0.00471575	0.00356167	0.0100416	0.0144596	0.0331844	0.0922449	0.150056	0.150399	0.123065	0.0912773	0.081961	0.0789331	0.076236	0.075323	0.0761068	0.0768258
			S	OD600nm	0.106732	0.117664	0.150706	0.214232	0.336856	0.466498	0.513075	0.529479	0.541559	0.55254	0.553792	0.556802	0.561185	0.572248	0.575925	0.569837
				SD	0.00283077	0.00714005	0.0127694	0.026647	0.0812561	0.142438	0.139134	0.114455	0.0866171	0.0610412	0.0596315	0.0624035	0.0662802	0.0711751	0.0792162	0.0686505
		AUM	R	OD600nm	0.113827	0.180895	0.203669	0.213506	0.227336	0.261415	0.281977	0.281327	0.294038	0.293734	0.302107	0.290269	0.297516	0.274049	0.289526	0.298655
				SD	0.0045257	0.0247688	0.0351476	0.0398069	0.0438261	0.0614101	0.0675039	0.0673863	0.0793411	0.0730331	0.0853851	0.07696	0.0772087	0.0612116	0.0768793	0.0728373
			S	OD600nm	0.115663	0.172441	0.186884	0.201795	0.20806	0.223736	0.232453	0.237404	0.243791	0.247328	0.248768	0.253935	0.242396	0.233202	0.235265	0.23806
				SD	0.00263344	0.0155531	0.023734	0.0288367	0.0317368	0.044145	0.0438099	0.0500479	0.0507938	0.0508319	0.0543286	0.0498508	0.0456604	0.0385876	0.0457545	0.0402453
	KpnBJ1 Cap+	ASM	R	OD600nm	0.170338	0.3024	0.453472	0.602568	0.70786	0.78224	0.848454	0.899222	0.917506	0.917314	0.91271	0.903855	0.899867	0.891856	0.887482	0.881295
				SD	0.00902064	0.024489	0.0496492	0.0607994	0.0690536	0.0688259	0.065505	0.0709133	0.0702937	0.0707181	0.0722709	0.0768472	0.0751227	0.077263	0.0762229	0.0768819
			S	OD600nm	0.175867	0.315636	0.481283	0.645556	0.761939	0.848305	0.909657	0.941178	0.939977	0.932997	0.921636	0.911874	0.899985	0.889264	0.876324	0.862933
				SD	0.00734005	0.0211356	0.0434526	0.0551562	0.0619472	0.0580024	0.0673185	0.0815309	0.0756412	0.0803525	0.0795796	0.0825354	0.0838532	0.087491	0.0934015	0.0979951
		LB	R	OD600nm	0.152811	0.334873	0.571976	0.709229	0.804277	0.890509	0.965599	0.98842	1.0009	1.01469	1.02585	1.03288	1.03903	1.0426	1.0457	1.04277
				SD	0.0319613	0.126633	0.107029	0.0120686	0.0448122	0.0768274	0.0919681	0.114308	0.112753	0.106472	0.103387	0.0996069	0.0911427	0.0868182	0.0802652	0.0693188
			S	OD600nm	0.152177	0.334288	0.61502	0.77292	0.882282	0.97958	1.02655	1.04459	1.06151	1.07603	1.08714	1.09384	1.10059	1.10522	1.10834	1.10845
				SD	0.032428	0.120984	0.117936	0.0365849	0.0381076	0.0454389	0.0599163	0.0676688	0.0690413	0.0665928	0.0668198	0.0658163	0.0640023	0.0628346	0.0613146	0.0569861
		M02	R	OD600nm	0.169435	0.254285	0.4359	0.637387	0.768892	0.783612	0.784293	0.77909	0.774735	0.777078	0.77842	0.774845	0.770147	0.761253	0.75443	0.74272
				SD	0.00450166	0.00741143	0.0115941	0.0150137	0.0206411	0.00946198	0.0128824	0.0183333	0.0142573	0.0118502	0.0206738	0.0214881	0.0229081	0.0190458	0.0243116	0.025064
			S	OD600nm	0.171578	0.256042	0.445043	0.64549	0.781893	0.784633	0.779168	0.77605	0.774802	0.773593	0.776002	0.772363	0.765803	0.756743	0.747612	0.734928
				SD	0.00868117	0.00876417	0.0215978	0.0294465	0.0223982	0.0206599	0.0201874	0.0260043	0.0235095	0.0190625	0.0232055	0.032947	0.0360821	0.0375339	0.0397709	0.0375837
		AUM	R	OD600nm	0.177252	0.329834	0.385258	0.417378	0.43757	0.452831	0.46041	0.464994	0.466438	0.46492	0.462562	0.461396	0.458927	0.456721	0.454656	0.452767
				SD	0.0102779	0.0296102	0.0313495	0.031585	0.0319071	0.0325293	0.0330365	0.0327584	0.0329537	0.0331896	0.0331085	0.0334428	0.032646	0.0324092	0.0322504	0.0319005
			S	OD600nm	0.179804	0.334798	0.383382	0.411169	0.430954	0.442877	0.449956	0.454444	0.45498	0.45324	0.451817	0.449736	0.447958	0.445662	0.443263	0.441119
				SD	0.019764	0.0387947	0.0417657	0.0414839	0.0390814	0.0378012	0.0373242	0.0374624	0.0387878	0.0393774	0.0394422	0.0398628	0.0400806	0.0400559	0.0404067	0.0402251
	KpnBJ1 Cap-	ASM	R	OD600nm	0.158558	0.272421	0.454144	0.628901	0.786432	0.918484	1.01222	1.04705	1.02325	0.983534	0.962274	0.943064	0.937984	0.922286	0.899754	0.879981
				SD	0.0315143	0.0944965	0.170158	0.212212	0.206962	0.189653	0.160058	0.118815	0.104512	0.0999666	0.0928025	0.0996664	0.106064	0.104101	0.10495	0.104375
			S	OD600nm	0.164725	0.295521	0.466109	0.649266	0.803481	0.928504	1.01246	1.0183	1.02041	0.972063	0.963039	0.938836	0.924117	0.904308	0.890977	0.878401
				SD	0.0336939	0.0946964	0.15235	0.196655	0.198659	0.201778	0.192974	0.126453	0.100762	0.108129	0.103979	0.101912	0.103907	0.108292	0.107549	0.106609
		LB	R	OD600nm	0.151846	0.305208	0.712396	1.01295	1.19435	1.31477	1.35438	1.33456	1.32245	1.34179	1.35433	1.35405	1.34941	1.3475	1.33854	1.32607
				SD	0.0300334	0.116028	0.296128	0.266949	0.16214	0.129128	0.0793636	0.11376	0.13134	0.135504	0.139352	0.137029	0.134803	0.136649	0.13522	0.138906
			S	OD600nm	0.158696	0.359635	0.705801	0.96566	1.18481	1.36252	1.4271	1.44125	1.43473	1.42542	1.42346	1.42075	1.4235	1.42275	1.42421	1.41045
				SD	0.0337974	0.139175	0.203798	0.144746	0.11143	0.0468112	0.020153	0.0285375	0.048662	0.0813643	0.0998848	0.105089	0.113569	0.118507	0.127491	0.138368
		M02	R	OD600nm	0.155128	0.197225	0.294854	0.457522	0.617705	0.754032	0.822531	0.882282	0.935841	0.947446	0.917895	0.878205	0.847912	0.853217	0.85067	0.821002
				SD	0.0347652	0.0532709	0.104405	0.193249	0.274485	0.360162	0.381355	0.389872	0.395581	0.376855	0.332424	0.289723	0.255975	0.243982	0.24426	0.226276
			S	OD600nm	0.157527	0.209218	0.317137	0.451036	0.555836	0.651572	0.715325	0.805889	0.749584	0.725551	0.692746	0.684066	0.665253	0.658581	0.653805	0.646046
				SD	0.0346511	0.0566258	0.110538	0.172311	0.216387	0.258215	0.289162	0.32243	0.272862	0.231357	0.174409	0.144447	0.111196	0.0898614	0.0855419	0.0781412
		AUM	R	OD600nm	0.161771	0.216033	0.244279	0.263263	0.277432	0.290886	0.301888	0.30893	0.317419	0.325175	0.327704	0.330066	0.332065	0.3342	0.335886	0.336545
				SD	0.0390088	0.0345782	0.0338303	0.0364186	0.0430031	0.0459	0.0442836	0.0435178	0.0400665	0.0362509	0.0370537	0.0375857	0.0379914	0.0382266	0.0379864	0.0380761
			S	OD600nm	0.173942	0.245253	0.295419	0.298445	0.320126	0.322876	0.328968	0.341451	0.345804	0.358556	0.359396	0.363484	0.356646	0.353106	0.351605	0.347731
				SD	0.0248153	0.0276153	0.00633852	0.0530798	0.0532889	0.0679831	0.0675964	0.0505198	0.0468236	0.0249004	0.024838	0.0175505	0.0298417	0.0360057	0.0386848	0.0448232
	KpnNTUH Cap+	ASM	R	OD600nm	0.143519	0.235423	0.400764	0.605762	0.810566	0.963742	1.07678	1.13382	1.17688	1.20259	1.17738	1.15406	1.14575	1.12549	1.10873	1.09294
				SD	0.0325304	0.0968582	0.154787	0.163147	0.132819	0.0940766	0.0484328	0.041857	0.0282361	0.029938	0.011841	0.0189422	0.0198688	0.0221918	0.0229361	0.0249975
			S	OD600nm	0.148932	0.248936	0.42985	0.626132	0.803131	0.938524	1.03883	1.09247	1.12889	1.15687	1.16252	1.13526	1.12286	1.10396	1.08466	1.07053
				SD	0.0451363	0.115698	0.161594	0.157633	0.135203	0.115982	0.101428	0.102429	0.104008	0.109664	0.107322	0.08345	0.0708238	0.064539	0.0625766	0.0651388
		LB	R	OD600nm	0.127647	0.228619	0.503808	0.786811	0.9606	1.09302	1.17891	1.2249	1.26508	1.29856	1.32656	1.35051	1.37174	1.3886	1.40534	1.41923
				SD	0.0258145	0.074948	0.0756616	0.0500424	0.0751119	0.0937891	0.116251	0.123062	0.131215	0.140897	0.152608	0.161455	0.168057	0.170769	0.180932	0.194693
			S	OD600nm	0.138434	0.313826	0.66504	0.819604	0.934401	1.02401	1.08477	1.12632	1.15804	1.18657	1.20867	1.2303	1.24789	1.2636	1.27347	1.28365
				SD	0.0252862	0.095389	0.0932311	0.101122	0.127876	0.150619	0.140917	0.143943	0.15312	0.159743	0.159111	0.155241	0.14949	0.143536	0.135068	0.124779
		M02	R	OD600nm	0.108258	0.126757	0.18377	0.27625	0.438948	0.619902	0.685323	0.720705	0.71274	0.71358	0.71093	0.716885	0.718517	0.718275	0.730963	0.7403
				SD	0.00622942	0.00821815	0.0172956	0.0142879	0.0751138	0.144826	0.0945397	0.037714	0.0388883	0.0374489	0.0458645	0.0495384	0.0560632	0.0627921	0.0741845	0.0725905
			S	OD600nm	0.129743	0.18442	0.324796	0.492979	0.660399	0.729504	0.744251	0.74028	0.742128	0.739361	0.729742	0.722932	0.717352	0.713869	0.713413	0.715229
				SD	0.0307831	0.0757061	0.177703	0.180804	0.142917	0.0872163	0.0585293	0.0708368	0.0925203	0.103602	0.0971598	0.0897767	0.0829649	0.0769708	0.0699836	0.0627217
		AUM	R	OD600nm	0.14748	0.248051	0.318069	0.380285	0.421425	0.452995	0.478249	0.492099	0.49956	0.505943	0.506856	0.501521	0.494606	0.488719	0.48361	0.478248
				SD	0.0297565	0.0402897	0.064873	0.103623	0.122438	0.109017	0.0978059	0.0902461	0.0868229	0.0886618	0.0931917	0.0912498	0.0887505	0.0874171	0.0853645	0.0840308
			S	OD600nm	0.147268	0.251944	0.305974	0.34515	0.375499	0.405012	0.425013	0.435409	0.440906	0.440871	0.437097	0.432888	0.427514	0.424893	0.422967	0.415919
				SD	0.0400356	0.0685967	0.0714757	0.0739537	0.0665116	0.0535461	0.0463473	0.040113	0.032302	0.029244	0.0279406	0.0267418	0.027789	0.0306237	0.0332837	0.0289605
	KpnNTUH Cap-	ASM	R	OD600nm	0.16385	0.285289	0.520644	0.796473	1.03321	1.2022	1.28166	1.32424	1.34571	1.34689	1.31498	1.26467	1.19918	1.13256	1.09166	1.07734
				SD	0.0526839	0.118339	0.135465	0.0973627	0.0547493	0.0789466	0.105031	0.136338	0.147982	0.159999	0.16512	0.161478	0.142156	0.0834822	0.0450893	0.0468355
			S	OD600nm	0.170261	0.311959	0.544234	0.796157	1.02007	1.19071	1.26441	1.3074	1.34269	1.35396	1.33882	1.29505	1.25867	1.21245	1.18146	1.16142
				SD	0.0612769	0.147668	0.168046	0.155761	0.139378	0.0834291	0.0496749	0.0430352	0.0416524	0.0603432	0.0744387	0.0905374	0.106612	0.120807	0.117538	0.115228
		LB	R	OD600nm	0.116287	0.204955	0.573998	0.964357	1.21873	1.40235	1.50495	1.55955	1.5966	1.62507	1.64755	1.66525	1.6795	1.68833	1.69667	1.69323
				SD	0.0059241	0.0199842	0.0482068	0.0675181	0.0604352	0.0232665	0.00503413	0.0038984	0.000785812	0.00339129	0.00517615	0.00668188	0.00752014	0.00814514	0.00979864	0.00819898
			S	OD600nm	0.127838	0.290913	0.714555	0.933457	1.15537	1.3786	1.50147	1.58237	1.63147	1.66217	1.68472	1.7016	1.7157	1.71917	1.7167	1.71442
				SD	0.00500736	0.0282799	0.0199926	0.0236635	0.0689197	0.0555342	0.0353273	0.0224694	0.0105648	0.0078858	0.00601796	0.00539259	0.00566657	0.00613481	0.00787226	0.00934884
		M02	R	OD600nm	0.107002	0.129883	0.20289	0.336545	0.514268	0.640537	0.679757	0.706282	0.704102	0.705163	0.70998	0.716698	0.728812	0.72632	0.728217	0.720933
				SD	0.00609741	0.00477735	0.00821599	0.0720941	0.15296	0.15799	0.0827564	0.0292065	0.0306334	0.0352789	0.0388491	0.0430969	0.0511391	0.0440601	0.0478732	0.0409291
			S	OD600nm	0.111393	0.139275	0.219488	0.362127	0.545622	0.63523	0.674285	0.673535	0.671128	0.670833	0.673617	0.679725	0.686407	0.684212	0.684687	0.679787
				SD	0.00406	0.00471395	0.0172139	0.0727468	0.138821	0.101705	0.0264594	0.0224246	0.0239843	0.0248141	0.0253854	0.0281782	0.0314382	0.0312526	0.0364471	0.0340018
		AUM	R	OD600nm	0.18888	0.26734	0.314928	0.342168	0.37277	0.383122	0.392592	0.398567	0.402033	0.401557	0.403192	0.39218	0.387033	0.404792	0.375725	0.371362
				SD	0.0616407	0.081032	0.0826097	0.077663	0.0712038	0.0702942	0.0698478	0.0683366	0.0659879	0.0667307	0.059735	0.0698755	0.0689202	0.0299935	0.0713388	0.0708713
			S	OD600nm	0.187342	0.289212	0.345017	0.37592	0.407613	0.423738	0.43092	0.43104	0.429915	0.463605	0.418797	0.4295	0.410625	0.402162	0.406165	0.392498
				SD	0.0551414	0.0858409	0.0902298	0.0923718	0.0842077	0.0888492	0.0880291	0.0843407	0.0772021	0.0351348	0.0732633	0.050047	0.0703023	0.0775341	0.066409	0.0827171
Figure S1C	Strain	Environment	Strep	Mean	SD	Exp 1	Exp 2	Exp 3	Exp 4	Exp 5
	Kva342 Cap+	ASM	R	12.3301	0.411095	12.6326	11.8621	12.4957
			S	12.342	0.353331	12.138	12.138	12.75
		LB	R	15.2475	0.904389	14.6241	14.8336	16.2847
			S	15.6015	0.0896612	15.6937	15.5146	15.5964
		M02	R	10.791	0.378915	10.5948	10.5503	11.2277
			S	10.8373	0.376226	11.163	10.4255	10.9233
		AUM	R	4.22179	0.204039	4.04543	4.17466	4.44527
			S	4.23858	0.367037	4.65802	3.97626	4.08146
	Kva342 Cap-	ASM	R	11.2618	0.172502	11.1404	11.1858	11.4593
			S	11.6135	0.250846	11.8975	11.4221	11.5209
		LB	R	14.5213	1.42981	13.6593	13.8284	13.0453	16.3392	15.734
			S	15.4421	0.953966	15.2396	14.8352	14.3737	15.9769	16.785
		M02	R	6.75963	1.11177	7.32779	7.3392	5.09243	7.27908
			S	7.00408	0.992463	7.15037	7.15905	5.65676	8.05016
		AUM	R	4.14725	0.961019	4.43606	4.68624	4.7468		2.71991
			S	3.56824	0.632422	3.57066	3.88405	4.13351		2.68472
	KpnBJ1 Cap+	ASM	R	12.1158	1.02669	13.2885	11.379	11.6799
			S	12.4454	1.09452	13.6938	11.6505	11.9919
		LB	R	13.841	0.873392	13.3847	13.2752	13.5655		15.1388
			S	14.7498	0.580634	14.4666	15.2924	14.071		15.1693
		M02	R	10.8488	0.183527	10.7549	10.7312	11.0602
			S	10.8373	0.381787	10.4282	10.8994	11.1842
		AUM	R	6.84374	0.503594	7.26429	6.28567	6.98125
			S	6.71007	0.611038	7.39221	6.21287	6.52512
	KpnBJ1 Cap-	ASM	R	12.9732	1.59836	15.0763	12.5073	13.0721	11.237
			S	12.9624	1.85469	15.1114	13.2853	12.8537	10.5991
		LB	R	18.3818	2.28184	19.6719	19.224	19.6581	14.9733
			S	19.2768	1.56809	19.1444	19.9709	20.8289	17.1629
		M02	R	11.3829	4.09318	12.0936	13.9169	14.1235		5.39747
			S	9.43264	2.59771	10.0133	10.7406	11.353		5.62362
		AUM	R	4.7208	0.568521	4.4103	5.0889	5.29867		4.08534
			S	5.15927	0.62017	5.48582	5.5921	5.31416		4.24501
	KpnNTUH Cap+	ASM	R	14.7479	0.858134	15.8503	14.9454	14.3327	13.8633
			S	14.4821	1.28888	15.9645	12.8814	14.8705	14.2118
		LB	R	17.2273	1.64082	17.7222	17.949	18.4316	14.8064
			S	16.2126	1.99619	18.4348	14.683	14.3768	17.3557
		M02	R	9.06326	0.79501	9.61369	9.42429	8.1518
			S	9.927	1.4575	9.37185	9.51637	8.76222	12.0576
		AUM	R	6.95784	1.34143	8.91945	6.71823	6.02475	6.16894
			S	6.18004	0.579403	7.0315	5.78865	5.84247	6.05755
	KpnNTUH Cap-	ASM	R	16.5625	0.844287	15.3497	16.633		17.2053	17.0619
			S	16.9443	1.25131	18.7201	16.9144		15.9744	16.1682
		LB	R	21.1962	0.195806	21.2009	20.998	21.3896
			S	21.5698	0.24105	21.33	21.5673	21.8121
		M02	R	9.18957	0.800492	9.6659	9.63743	8.26539
			S	8.90681	0.588969	9.1639	9.32354	8.23301
		AUM	R	5.79068	3.01097	4.7366	6.75483		5.88062
			S	6.26167	3.25328	7.46849	5.37497		5.94156

## Sheet: Fig S2
Figure S2A	Environment	Ancestor	Biofilm formation (OD600nm)	SD
	ASM	Kva 342 Cap-	1.42661	0.267258
		Kva 342 Cap+	0.712745	0.140712
		Kpn BJ1 Cap-	0.824019	0.0227187
		Kpn BJ1 Cap+	0.795464	0.129801
		Kpn NTUH Cap-	0.800212	0.0427618
		Kpn NTUH Cap+	2.02717	1.01391
	AUM	Kva 342 Cap-	0.728919	0.247678
		Kva 342 Cap+	0.67396	0.189814
		Kpn BJ1 Cap-	0.426413	0.149318
		Kpn BJ1 Cap+	0.380574	0.20338
		Kpn NTUH Cap-	0.629314	0.160619
		Kpn NTUH Cap+	0.322862	0.214818
	LB	Kva 342 Cap-	0.753877	0.387882
		Kva 342 Cap+	0.656422	0.223778
		Kpn BJ1 Cap-	0.374614	0.0889137
		Kpn BJ1 Cap+	1.73543	0.953379
		Kpn NTUH Cap-	0.42315	0.0745424
		Kpn NTUH Cap+	3.51886	0.500371
	M02	Kva 342 Cap-	1.30842	0.36165
		Kva 342 Cap+	1.3883	0.787435
		Kpn BJ1 Cap-	0.583782	0.137818
		Kpn BJ1 Cap+	1.02088	1.02697
		Kpn NTUH Cap-	0.843165	0.140326
		Kpn NTUH Cap+	0.51495	0.491162
Figure S2B	Environment	Ancestor	Relative biofilm formation (OD600nm)	SD	Pop 1	Pop 2	Pop 3	Pop 4	Pop 5	Pop 6
	ASM	Kva 342 Cap-	0.631913	0.0502745	0.615421	0.616935	0.680718	0.551208	0.68848	0.638716
		Kva 342 Cap+	1.81625	0.127611	1.87948	1.7007	1.76246	1.78342	2.04454	1.72688
		Kpn BJ1 Cap-	1.22741	0.251302	1.44616	1.18573	1.14379	1.6089	0.968979	1.01093
		Kpn BJ1 Cap+	1.27119	0.236681	0.96304	1.25764	1.43654	1.50666	1.00912	1.45416
		Kpn NTUH Cap-	1.27867	0.185285	1.34907	1.41406	1.45006	1.04298	1.37138	1.04448
		Kpn NTUH Cap+	0.4793	0.0526717	0.426988	0.456399	0.516954	0.567617	0.446691	0.46115
	LB	Kva 342 Cap-	1.64976	0.212005	1.46405	2.02227	1.616	1.45713	1.74845	1.59066
		Kva 342 Cap+	2.56423	0.80366	2.41446	3.92965	2.72563	2.67252	2.13907	1.50404
		Kpn BJ1 Cap-	3.87377	0.365513	3.75619	4.29919	4.1426	3.86803	3.9332	3.2434
		Kpn BJ1 Cap+	1.13414	0.149764	1.22164	1.08397	1.35223	0.905224	1.1497	1.0921
		Kpn NTUH Cap-	2.26859	0.737914	1.41578	1.44302	3.01933	2.99611	2.05175	2.68552
		Kpn NTUH Cap+	0.256891	0.105248	0.241286	0.241151	0.287742	0.443852	0.135349	0.191964
	M02	Kva 342 Cap-	0.966895	0.165724	0.739688	0.95723	0.927113	1.25457	0.936817	0.985957
		Kva 342 Cap+	0.807784	0.085241	0.793226	0.752658	0.727947	0.823613	0.781043	0.96822
		Kpn BJ1 Cap-	1.30251	0.158037	1.40019	1.3619	1.30762	1.02988	1.48295	1.23252
		Kpn BJ1 Cap+	0.729098	0.312789	0.982524	0.389324	0.958651	0.504565	0.451093	1.08843
		Kpn NTUH Cap-	0.993891	0.0736765	0.94346	1.03226	0.889012	1.10341	0.990413	1.00479
		Kpn NTUH Cap+	0.933988	0.194235	0.953379	1.22342	1.00548	0.63084	0.942871	0.847944
	AUM	Kva 342 Cap-	0.885255	0.078812	0.905569	0.889675	0.754182	0.987152	0.926535	0.848414
		Kva 342 Cap+	1.01207	0.146483	1.29478	0.938239	1.02801	0.975352	0.881826	0.954221
		Kpn BJ1 Cap-	1.23393	0.0968515	1.14683	1.16171	1.15987	1.39419	1.28187	1.2591
		Kpn BJ1 Cap+	1.14513	0.224526	0.867687	0.959938	1.04854	1.45812	1.22833	1.30815
		Kpn NTUH Cap-	1.03469	0.0943888	1.03267	0.969665	0.987618	1.05587	1.21024	0.952048
		Kpn NTUH Cap+	1.42886	0.153223	1.46477	1.2497	1.65095	1.39056	1.28134	1.53585
Figure S2C	Environment	Ancestor	Mean Surface polyssacharide	SD
	AUM	Kva 342 Cap-	0.222929	0.0458704
		Kva 342 Cap+	1.23462	0.615902
		Kpn BJ1 Cap-	0.180062	0.0678308
		Kpn BJ1 Cap+	2.85069	0.673632
		Kpn NTUH Cap-	0.255061	0.0525611
		Kpn NTUH Cap+	5.10163	1.01552
	LB	Kva 342 Cap-	0.679325	0.223764
		Kva 342 Cap+	2.76879	1.17132
		Kpn BJ1 Cap-	0.731464	0.283695
		Kpn BJ1 Cap+	4.06127	0.971475
		Kpn NTUH Cap-	0.769692	0.364586
		Kpn NTUH Cap+	14.6963	6.2016
	M02	Kva 342 Cap-	0.690347	0.156704
		Kva 342 Cap+	2.414	0.876
		Kpn BJ1 Cap-	0.762209	0.0942122
		Kpn BJ1 Cap+	2.905	1.105
		Kpn NTUH Cap-	0.73285	0.0683284
		Kpn NTUH Cap+	4.941	2.029
Figure S2D	Environment	Ancestor	Relataive Mean Surface polyssacharide	SD	Pop 1	Pop 2	Pop 3	Pop 4	Pop 5	Pop 6
	LB	Kva 342 Cap-	1.63332	0.0579109	1.71988	1.67301	1.58425	1.56219	1.61994	1.64065
		Kva 342 Cap+	3.28784	1.33368	0.893007	3.51487	4.55011	3.21022	4.495	3.06382
		Kpn BJ1 Cap-	1.8345	0.158482	1.65297	1.70201	1.8106	1.90901	1.83535	2.09709
		Kpn BJ1 Cap+	0.764464	0.254161	0.607556	0.62768	0.485106	0.708108	1.09271	1.06562
		Kpn NTUH Cap-	1.45531	0.222584	1.54408	1.47281	1.2393	1.27048	1.36245	1.84272
		Kpn NTUH Cap+	0.639797	0.150026	0.857003	0.516241	0.755135	0.547507	0.685046	0.477851
	M02	Kva 342 Cap-	0.97373	0.124488	0.90258	0.987694	0.946346	0.832317	0.972819	1.20062
		Kva 342 Cap+	1.05605	0.111386	1.16024	0.993806	0.92323	1.19672	0.96545	1.09688
		Kpn BJ1 Cap-	0.91813	0.0447112	0.871759	0.872873	0.916263	0.975051	0.905722	0.967115
		Kpn BJ1 Cap+	0.995183	0.065724	1.01002	1.02909	1.06041	0.938259	0.89214	1.04118
		Kpn NTUH Cap-	1.0019	0.0733396	0.914811	0.992017	0.96938	1.02276	0.979352	1.13309
		Kpn NTUH Cap+	0.607905	0.188364	0.464553	0.707268	0.439749	0.425872	0.867769	0.742218
	AUM	Kva 342 Cap-	1.39322	0.13857	1.27142	1.19873	1.38458	1.43646	1.56346	1.50467
		Kva 342 Cap+	1.35723	0.405472	1.20621	1.43003	0.889183	0.986062	1.72579	1.9061
		Kpn BJ1 Cap-	3.95132	0.607799	3.71549	4.22714	3.22741	4.06089	4.95067	3.52629
		Kpn BJ1 Cap+	0.425327	0.149251	0.321907	0.511894	0.415901	0.218311	0.649288	0.434664
		Kpn NTUH Cap-	1.19758	0.181688	1.21587	1.28054	1.00848	0.954784	1.29787	1.42794
		Kpn NTUH Cap+	0.272928	0.0411632	0.33037	0.211974	0.249044	0.261624	0.290023	0.29453
Figure S2E	Environment	Ancestor	CFU/ml, log10	SD
	ASM	Kva 342 Cap-	8.92761	0.200621
		Kva 342 Cap+	8.87409	0.0648558
		Kpn BJ1 Cap-	9.06664	0.230104
		Kpn BJ1 Cap+	8.86311	0.132789
		Kpn NTUH Cap-	9.02999	0.121092
		Kpn NTUH Cap+	9.20682	0.0462697
	AUM	Kva 342 Cap-	7.71821	0.163536
		Kva 342 Cap+	7.81947	0.248044
		Kpn BJ1 Cap-	7.68728	0.136221
		Kpn BJ1 Cap+	7.88939	0.286094
		Kpn NTUH Cap-	7.89952	0.159193
		Kpn NTUH Cap+	8.06981	0.169865
	LB	Kva 342 Cap-	9.02565	0.0701194
		Kva 342 Cap+	8.82841	0.11613
		Kpn BJ1 Cap-	9.00511	0.149025
		Kpn BJ1 Cap+	8.59954	0.377024
		Kpn NTUH Cap-	9.17365	0.183604
		Kpn NTUH Cap+	9.16539	0.129025
	M02	Kva 342 Cap-	8.79076	0.0655976
		Kva 342 Cap+	8.95957	0.220819
		Kpn BJ1 Cap-	9.01012	0.199789
		Kpn BJ1 Cap+	8.99515	0.168665
		Kpn NTUH Cap-	8.98903	0.159859
		Kpn NTUH Cap+	9.1143	0.372933
	Soil	Kva 342 Cap-	6.70111	0.170874
		Kva 342 Cap+	6.5168	0.10013
		Kpn NTUH Cap-	6.7948	0.0558327
		Kpn NTUH Cap+	6.72689	0.0835082
Figure S2F	Environment	Ancestor	Relative CFU/ml, log10	SD	Pop 1	Pop 2	Pop 3	Pop 4	Pop 5	Pop 6
	ASM	Kva 342 Cap-	2.81476	1.5303	1.9212	2.84239	3.44565	1.72011	5.53261	1.42663
		Kva 342 Cap+	1.62279	0.126517			1.71225		1.53333
		Kpn BJ1 Cap-	1.50521	0.816098	1.95046	1.37688	1.55561	0.791782	2.80609	0.550461
		Kpn BJ1 Cap+	2.7571	0.523367	3.50653		3.09091	2.54062	2.32997	2.31747
		Kpn NTUH Cap-	3.72156	3.94501	2.37849	2.4292	2.42718	11.6988	1.05031	2.34539
	LB	Kva 342 Cap-	3.01281	0.754101	2.12148	3.17571	2.74137	2.80794	2.84677	4.38362
		Kpn BJ1 Cap-	3.7007	2.11432	2.24138	7.40099	2.40474	5.01545	2.03756	3.1041
		Kpn NTUH Cap-	2.8003	1.61908	4.62032	5.08471	1.35819	1.9092	1.65601	2.17339
	M02	Kva 342 Cap-	1.40911	0.602214	2.62251	1.31035	1.21321	1.03468	1.08949	1.18443
		Kva 342 Cap+	1.19339	0.103961	1.38903	1.09983	1.11268	1.17128	1.19184	1.19565
		Kpn BJ1 Cap-	0.660427	0.0803801	0.694548	0.614693	0.646825	0.541849	0.779573	0.685074
		Kpn BJ1 Cap+	1.07692	0.162775	1.3891	0.940559	1.06719	0.997658	1.08956	0.977471
		Kpn NTUH Cap-	1.05598	0.180446	1.15382	0.916796	0.95267	1.12048	0.855404	1.33669
		Kpn NTUH Cap+	0.843294	0.104311	0.790902	0.805411	0.77758	0.965669	0.736884	0.983318
	AUM	Kva 342 Cap-	1.83354	0.403509	1.24389	1.84198	2.50469	1.88802	1.79668	1.72601
		Kva 342 Cap+	1.50825	0.518822	2.36416	1.82472	1.12762	1.24458	1.52648	0.961971
		Kpn BJ1 Cap-	1.88986	0.157599	1.82714	1.77438	1.66303	2.04145	2.03007	2.00312
		Kpn BJ1 Cap+	1.8819	0.284441	1.76488	2.0813	2.35914	1.78071	1.71604	1.58936
		Kpn NTUH Cap-	0.902724	0.0727754	0.86342	0.893443	0.980626	0.787127	0.97499	0.916741
		Kpn NTUH Cap+	0.980149	0.115119	1.14953	0.920266	1.09201	0.964005	0.868779	0.886301
	Soil	Kva 342 Cap-	1.05931	0.102118	0.967176	1.11148	0.941336	1.07017	1.22251	1.04319
		Kva 342 Cap+	1.67152	0.281982	1.98223	1.5711	1.74576	1.99043	1.34092	1.3987
		Kpn NTUH Cap-	1.0265	0.108723	1.05365	0.823308	1.07392	1.13039	1.08207	0.995688
		Kpn NTUH Cap+	1.26919	0.0518299	1.16667	1.30735	1.2822	1.27971	1.30285	1.27637

## Sheet: Fig S3
	Figure S3A	Strain	Median # mutations	Upper quantile	Lower quantile	Upper whisker	Lower whisker	Outlier
		Kva 342 Cap+	5	6	3	9	4.5	12
		Kpn BJ1 Cap+	5	7	3	10.5	4.5
		Kpn NTUH Cap+	3	4	2	6	3	8
		Kva 342 Cap-	5	6	3	9	4.5
		Kpn BJ1 Cap-	3	5	2	7.5	3
		Kpn NTUH Cap-	3	4	2	6	3
	Figure S3B	Gene	Kva 342		Kpn BJ1		Kpn NTUH		Commentary
			Cap+	Cap-	Cap+	Cap-	Cap+	Cap-
		mrkD	8	13	4	7	1	15	mrk operon
		rcsA_3					3	28	capsule operon or regulator
		IS element		29
		wzc	11		7		10		capsule operon or regulator
		FAM_5094/FAM_5264			8	15
		nsrR_2			15	5
		FAM_2610			11	8
		xerD_1/fim					8	9
		ramA	9	7					ramA regulon?
		cph2_2	7	7
		ramR	8	3					ramA regulon?
		wcaJ	3		4		1		capsule operon or regulator
		lpxT	1	2			2	1
		mrkF	1	5					mrk operon
		folE2/dskA			4	1
		FAM_2772					4	1	capsule operon or regulator
		intergenic rmpA					5
		FAM_4640-FAM_1873			5
		FAM_5879-FAM_3047			1	3
		basS	2	2
		cpdA_1	2	2
		cytR_2	3	1
		dxr			4
		gspA				2		2
		intA–FAM 5656					4
		plasmid_Del165					3	1
		rfaH					3	1	capsule operon or regulator
		acrB_2	2	1					ramA regulon?
		barA_1	2	1
		bepF	1	1		1			ramA regulon?
		cytR_1					3
		galE						3	capsule operon or regulator
		FAM_1214-FAM_3628					3
		FAM_4522-FAM_4312					3
		FAM_3760	2	1
		FAM_4849	3
		FAM_6002	3
		FAM_4522/FAM_4319		3
		FAM_4690–repB_2		3
		mrkC		3					mrk operon
		pdxJ			1	2
		rcsA/FAM_4351	3						capsule operon or regulator
		recO			2	1
		rob_1	3						ramA regulon?
		rpoS	1		1		1
		tpa–FAM_4522	2	1					ramA regulon?
		uvrY	1	2					capsule operon or regulator
		wza			2		1		capsule operon or regulator

## Sheet: Fig S4
	Ancestor	Population #	Population ID	Environment	0	2	4	6	8	10	14	18	22	26	30	34	38	42	46	50	54	58	62	66	70	74	78	82	86	90	94	98	102
	Kva342 Cap+	1	1A1	ASM	1	0.988417		0.992366	0.875	0.89486	0.221849	0.455645	0.141243	0.446809		1	1	1	1		1	1	1	1	0.986842	1	1	1	1	1	1	1	1
	Kva342 Cap+	2	1A2		1	1	0.906897	0.992126	0.997658	0.994403		1	0.886598	0.735849	0.843373	0.949471	0.954545	0.971429	0.992593	1	1	1	1	1	1	1	1	1	1	1	1	1	1
	Kva342 Cap+	3	1A3		1	1	0.929825	0.765217	0.959091	0.99278			0.764286	0.855072	0.797468	0.745968	0.561594	0.429825	0.416968	0.326087	0.0689655	0.100917	0.414815	0.303571	0.131579	0.0277778	0.0877193	0.0555556	0.152778	0.12069	0.12766	0.0933333	0.0625
	Kva342 Cap+	4	1A4		1	1	0.985714	0.956835	0.958333	0.9967			0.407407	0.234043	0.230159	0.188525	0.0666667	0.288889	0.385892	0.106383	0.55	0.304348	0.793761	0.419753	0.688525	0.8	0.634921	0.857143	0.955224	0.973684	0.955556	1	0.895833
	Kva342 Cap+	5	1A5		1	1	0.974684	0.470588	0.451613	0.414474	0.0770925	0	0.0136054	0	0.00869565	0.00911854	0	0.110294	0.142012	0.037037	0.0851064	0.0175439	0.105263	0.0114943	0.0693069	0.0416667	0.0130459	0.0535714	0.0705882	0.253623	0.0491803	0.0725624	0.0526316
	Kva342 Cap+	6	1A6		1	0.998124		0.935714	0.811881	0.809091		0.613043	0.250716	0.4	0.100671	0.310502	0.444444	0.888641	0.939655	1	1	1	1	1	0.957746	1	1	1	1	1	1	1	1
	Kva342 Cap+	2	5C2	AUM	1	1	1	1	0.964912	1	0.891089	1	0.983516	1	1	1	1	1	1	1	1	1	1	1	0.988701	1	1	1	1	1	1	1	1
	Kva342 Cap+	3	5C3		1	1	1	1	1	0.987879	0.786885	0.859551	0.915751	0.944444	0.651429	0.572816	0.74359	0.796296	0.97786	0.964516	0.846154	0.630872	0.552632	0.747945	0.802632	0.945799	0.79	0.717073	0.575682	0.851351	0.847458	0.82069	1
	Kva342 Cap+	4	5C4		1	1	1	0.983333	1	1	0.916667	0.974545	0.934066	0.847134	0.723005	0.546154	0.454148	0.113208	0.120968	0.289617	0.280423	0.695035	0.801843	0.777174	0.510274	0.233333	0.21466	0.268519	0.24183	0.13245	0.141667	0.203125	0.259259
	Kva342 Cap+	5	5C5		1	1	1	1	1	0.988636	0.892308	0.81761	0.677885	0.363636	0.978355	0.979452	1	1	0.994709	1	1	1	1	1	1	1	1	1	1	1	1	1	1
	Kva342 Cap+	6	5C6		1	1	1	1	1	1	0.880597	0.582278	0.748744	0.212963	0.867347	0.918033	0.721311	0.675676	0.709677	0.405229	0.915888	0.894737	1	0.980892	0.986577	0.956989	1	0.972603	1	0.9925	0.987013	1	0.986301
	Kva342 Cap+	1	2C1	LB	1	1		1	1				1						0.290698				0.05	0.0238095	0.0650407	0.0438596	0		0	0.00454545	0	0.030303	0
	Kva342 Cap+	2	2C2		1	1		1	1	1			0.982213	1							1				0.987578	1	0.975031		0.979167	0.97351	1		1
	Kva342 Cap+	3	2C3		1	1		1	1				1	1	1	0.995215	1		1				1	1	0.975904	1	1				0.611111	0.767857	0.920635
	Kva342 Cap+	4	2C4		1	1		1		1		1			1		1				1		0.949153	0.426829	0.150115	0.321429	0.398058		0.826087	0.794118	0.916667		0.988439
	Kva342 Cap+	5	2C5		1	1	1					1		1		1					1		1	1	1	1			1	1		1	1
	Kva342 Cap+	6	2C6		1	1			1	1	1				1	1	1		1		1		1	1	0.954887	1			1	1	1		1
	Kva342 Cap+	1	4A1	M02	1	1	1	1		1	1	0.997368	1	1	1	1	1		1		1		1		1		1	1	1		1		1
	Kva342 Cap+	2	4A2		1	1	1	1		1	1	1	1	1	1	1	1		1		1		0.962025		0.974026		0.844828	0.933333	0.943548		0.836735		0.860294
	Kva342 Cap+	3	4A3		1	1	1	1		1	1	1	1	1	1	1	1		1		0.992806		1		0.961538		0.863636	0.901408	1		0.878049		0.909605
	Kva342 Cap+	4	4A4		1	1	1	1		1	1	1	1	1	1	1	1		1		1		1		0.964286		1	1	1		1		1
	Kva342 Cap+	5	4A5		1	1	1	1		1	1	1	1	1	1	1	1		1		0.992857		1		0.986395		0.925373	0.944882	1		0.980392		1
	Kva342 Cap+	6	4A6		1	1	1	1		1	1	1	1	1	1	1	1		1		1		1		1		1	1	0.986486		1		1
	Kva342 Cap+	1	7A1	Soil	1	1	1	1	1	1	1	1	1	1	1	1	1		1		1		1		1		1		1		1		1
	Kva342 Cap+	2	7A2		1	1	1	1	1	1	1	1	1	1	1	1	1		1		1		1		1		1		1		1		1
	Kva342 Cap+	3	7A3		1	1	1	1	1	1	1	1	1	1	1	1	1		1		1		1		1		1		1		1		1
	Kva342 Cap+	4	7A4		1	1	1	1	1	1	1	1	1	1	1	1	1		1		1		1		1		1		1		1		1
	Kva342 Cap+	5	7A5		1	1	1	1	1	1	1	1	1	0.995	1	1	1		1		1		1		1		1		1		1		1
	Kva342 Cap+	6	7A6		1	1	1	1	1	1	1	1	1	1	1	1	1		1		1		1		1		1		1		1		1
	Kpn BJ1 Cap+	1	1B1	ASM	1	1	1	1	1	1	1	1		1	1	1	1	1	1	1	1	1	1	0.986486	0.828125	0.495114	0.19137	0.102639	0.0172414	0.00357782	0		0
	Kpn BJ1 Cap+	2	1B2		1	1	1	1	1	1	1	1	1	1	1	0.827195	0.643678	1	0.947368	1	1	1	1	1	1	1	1	1	1	1	1		1
	Kpn BJ1 Cap+	3	1B3		1	1	1	1	1	1	1	1	1	1	1	1	1	1	1	1	1	1	1	1	0.991453		1	1	1	1	1		1
	Kpn BJ1 Cap+	4	1B4		1	1	1	1	1	0.980392	0.979495		0.696212	0.462926	0.795918	0.600291	0.596774	0.806623	0.4	0.59127	0.495146	0.486111	0.763298	0.307692	0.327434	0.380682	0.29927	0.427027	0.336842	0.0707071	0.0923913		0.122137
	Kpn BJ1 Cap+	5	1B5		1	1	1	1	1	1	1	1	1	1	1	1	1	1	0.988764	1	1	1	1	1	0.995575	1	1	1	1	1	1		1
	Kpn BJ1 Cap+	6	1B6		1	1	1	1	0.987013	0.973485	0.973856	0.99361	0.658974	0.747082	0.211538	0.080895	0.127273	0.265306	0.184466	0.112745	0.151515	0.151515	0.20202	0.118321	0.0693642	0.126437	0.0606061	0.0649671	0.0764192	0.215385	0.138158		0.442857
	Kpn BJ1 Cap+	1	5D1	AUM	1	1	1	1	1	1	1	1	1	1	1	1	1	1	1	1	1	1	1	1	1	1	1	1	1	1	1	1	1
	Kpn BJ1 Cap+	2	5D2		1	1	1	1	1	1	1	1	1	1	1	1	1	1	1	1	1	1	1	1	1	1	1	1	1	1	1	1	1
	Kpn BJ1 Cap+	3	5D3		1	1	1	1	1	1	1	1	1	1	1	1	1	1	1	1		1	1	1	0.996997	1	1	1	1	1	1	1	1
	Kpn BJ1 Cap+	5	5D5		1	1	1	1	1	1	1	1	1	1	1	1	1	1	1	1	1	1	0.860262	0.825806	0.911111	0.654237	0.623656	0.59799	0.41	0.252336	0.529412	0.666667	0.926606
	Kpn BJ1 Cap+	1	2D1	LB	1	1	1	1	1			1		1	1	1	1		1		1		1	0.989848	1	1	1	1	1	1	1		1
	Kpn BJ1 Cap+	2	2D2		1	1	1		1			0.995984	1			1			1		0.816667		0.833333	0.755556	0.714286	0.705882	0.654545	0.426667	0.274336	0.0689655	0		0
	Kpn BJ1 Cap+	3	2D3		1	1	1	1	1	1	1		1		1	1	1		0.192248		0.00610998		0	0	0	0	0	0	0	0	0		0
	Kpn BJ1 Cap+	4	2D4		1	1	1	1	1	1		1		1	1	0.985075	1		0.991288		0.994048		1	1	1	1	1	0.9941	0.989726	0.944024	0.989899		1
	Kpn BJ1 Cap+	5	2D5		1	1	1		1	1		1	1				1		1		1		1	1	0.994536	1	1	1	1	1	1		1
	Kpn BJ1 Cap+	6	2D6		1	1	1		1	1	1	1		1	1		0.932773		0.957821		0.972603		0.959459	0.986985	0.959677	0.955504	0.980198	0.995575	1	1	0.972222		1
	Kpn BJ1 Cap+	1	4B1	M02	1	1	1	1	0.997268	1	1	1	1	1	1	1	1		1		1		1		0.981308		1		1		1		1
	Kpn BJ1 Cap+	2	4B2		1	1	1	1	1	1	1	1	1	1	1	1	1		1		1		1		1		1		1		1		1
	Kpn BJ1 Cap+	3	4B3		1	1	0.996491	1	1	0.998466	0.997814	1	0.998464	1	1	1	1		1		1		1		1		1		1		1		1
	Kpn BJ1 Cap+	4	4B4		1	1	1	1	1	1	1	1	1	1	1	1	1		1		1		1		0.990476		1		1		1		1
	Kpn BJ1 Cap+	5	4B5		1	1	1	1	1	1	1	1	1	1	1	1	1		1		1		1		1		1		1		1		1
	Kpn BJ1 Cap+	6	4B6		1	0.99696	1	1	1	1	1	1	1	1	0.991199	1	1		1		1		1		1		1		1		1		1
	Kpn NTUH Cap+	1	1C1	ASM	1	1	1	0.714286	0.666667	1	1										1				1		0.933333		0.950617		1	1	0.674419
	Kpn NTUH Cap+	2	1C2		1	1		1		1	1			1	1						1				1		1		1		1	1	1
	Kpn NTUH Cap+	3	1C3		1	1		1	0.955556	1			0.146729			1					1		1		0.966102		1		1		1	1	1
	Kpn NTUH Cap+	4	1C4		1	1		1	1	1	0.958974	1					1				1		1				1		1		1	1	1
	Kpn NTUH Cap+	5	1C5		1	1		1			1	1	1				1		1		1		1				1		1		1	1	1
	Kpn NTUH Cap+	6	1C6		1	1		1	1	1		0.364706				1	1		1		1		1		0.967213		1		1		1	1	1
	Kpn NTUH Cap+	1	6A1	AUM	1	1	1	1	0.994595	1	0.96063	0.978082	0.982968	0.926154	0.902357	0.853383	0.854749	0.9	0.959459	0.892508	0.886139	0.868852	0.921986	0.976303	0.951945		0.84453	0.836478	0.878893	0.883436	0.917431	0.957143	0.985714
	Kpn NTUH Cap+	2	6A2		1	1	1	1	1	1	0.993976	0.997368	1	0.996466	0.983766	0.929032	0.873874	0.87156	0.818182	0.807087	0.889571	0.859296	0.720833	0.917355	0.978916		0.974249	0.939227	0.956522	0.855072	0.964286	1	1
	Kpn NTUH Cap+	3	6A3		1	1	1	1	1	1	1	1	1		1	1	1	0.981818	1	1	1	1	1	1	1		1	1	1	0.683333	0.829268	0.553279	1
	Kpn NTUH Cap+	4	6A4		1	1	1	0.970149	0.97546	0.976562	0.967742	0.941748	0.965318	0.907692	0.755932	0.82439	0.839506	0.908475	0.921053	0.791367	0.91453	0.831683	0.767068	0.882114	0.959538		0.848866	0.768041	0.828829	0.959459	0.962963	0.930818	0.973684
	Kpn NTUH Cap+	5	6A5		1	1	1	1	0.994012	1	1	1	0.998035	1	1	1	1	1	1	1	1	1	1	1	0.995157		1	0.972973	0.985075	0.986301	0.955357	0.930233	0.724138
	Kpn NTUH Cap+	6	6A6		1	1	1	1	1	1	1	1	0.997319	0.963483	0.955285	0.854369	0.85	0.854701	0.947368	0.87931	0.906542	0.909091	0.704082	0.774086	0.777778		0.616541	0.596154	0.682171	0.842105	0.972222	0.959459	0.958763
	Kpn NTUH Cap+	1	3A1	LB	1			1		1	0.995781		1	1	1	1			1		1		0.94697	0.897959	0.938462	0.941176			0.954955		0.973684		1
	Kpn NTUH Cap+	2	3A2		1					0.996552				1	0.967391	0.5	0.927835				1		0.96729	0.946809	0.887931	0.8	0.857143		0.955556		0.85		0.882353
	Kpn NTUH Cap+	3	3A3		1	1		1		1	0.998464								0.991379		0.900398		0.785714	0.886364	0.879699	0.72	0.636364		0.707317		0.958333		0.740741
	Kpn NTUH Cap+	4	3A4		1	1			1	1			1						1		0.991319		0.972973		0.984043	0.969651			0.991597		1		1
	Kpn NTUH Cap+	5	3A5		1	1			1	1	1	1	1	1											0.983607	1	0.964286		0.951724		0.972222		1
	Kpn NTUH Cap+	6	3A6		1	1		1		1		1	1						1		1			1		1	1						1
	Kpn NTUH Cap+	1	4C1	M02	1	0.995327	1	1	1	0.997312	1	0.95935	0.301471	0.0932203	0.0947368	0.406716	0.180556	0.0972222	0.045045	0.0423729	0	0	0.0136054	0	0.030303	0.0135135	0.0526316	0.101695	0.0980392	0.306122	0.123596	0.037037	0.0133333
	Kpn NTUH Cap+	2	4C2		1	0.995025	1	1	1	1	0.992537	0.974934	0.882759	0.90411	0.761062	0.988235	0.983471	1	1	1	1	0.990099	1	1	0.993421	1	0.981818	1	1	1	1	1	1
	Kpn NTUH Cap+	3	4C3		1	1	1	1	1	0.998856	0.8867	0.417296	0.177936	0.119205	0.025974	0.353488	0.222222	0.166667	0.076087	0.0659898	0.042735	0	0.0145985	0	0	0	0	0	0	0	0	0	0
	Kpn NTUH Cap+	4	4C4		1	1	1	0.987399	0.959184	0.974726	0.994382	1	1	1	1	1	1	1	1	1	1	1	0.945148	0.728814	0.428571	0.195652	0.2	0.106145	0.1	0.0888889	0.0402685	0	0
	Kpn NTUH Cap+	5	4C5		1	1	1	1	1	0.999077	1	1	1	1	1	1	1	1	1	1	1	1	1	1	0.995305	1	1	1	1	1	1	1	1
	Kpn NTUH Cap+	6	4C6		1	0.995392	1	1	1	0.998607	1	0.577657	0.0559006	0.378641	0.344156	0.551282	0.230769	0.0239521	0.0311111	0.0157895	0.158824	0.0505051	0.0344828	0.0394737	0.00806452	0	0	0.0232558	0.0149254	0.0540541	0.365217	0.166667	0.0847458
	Kpn NTUH Cap+	1	7C1	Soil	1	1	1	1	1	1	1	1	1	1	1	1	1		0.98855		0.918269	0.869464	0.764569	0.595745	0.363322	0.232804	0.17094	0.0898876	0.0405405	0.0414938	0.015625	0.0376344	0
	Kpn NTUH Cap+	2	7C2		1	1	1	1	1	1	1	1	1	1	1	1	1		1		1	1	1	1	1	1	1	1	1	1	1		1
	Kpn NTUH Cap+	3	7C3		1	1	1	1	1	1	1	1	1	1	1	1	1		1		1	1	1	1	1	1	1	1	1	1	1		1
	Kpn NTUH Cap+	4	7C4		1	1	1	1	1	1	1	1	1	1	1	1	1		1		1	1	0.997872	1	1	1	1	1	1	1	1		1
	Kpn NTUH Cap+	5	7C5		1	1	1	1	1	1	1	1	1	1	1	1	1		1		1	1	1	1	1	1	1	1	1	1	0.995575		1
	Kpn NTUH Cap+	6	7C6		1	1	1	1	1	1	1	1	1	1	1	1	1		1		1	1	1	1	1	1	1	1	1	1	1		1

[truncated: 6 more sheets: Fig S5, Fig S6, Fig S7, Fig S8, Fig S9, Fig S10]
